# Supplementary material for: Anaerostipes hadrus, a butyrate-producing bacterium capable of metabolizing 5-fluorouracil
Source: mSphere. 2024 Mar 12;9(4):e00816-23. doi: 10.1128/msphere.00816-23 (PMC11036815; doi:10.1128/msphere.00816-23)
Supplement: Table S1 — Basic information of 527 publicly available A. hadrus genomes. [file msphere.00816-23-s0003.xlsx]

## Sheet: Sheet1
Basic information of 527 publicly available A. hadrus genomes
Genome	Genome type	Organism name	Strain name	Genome source	Country	Continent	FTP download
GCA_000210695.1	Isolate	Anaerostipes hadrus	SSC/2	NCBI	NA	NA	https://ftp.ncbi.nlm.nih.gov/genomes/all/GCA/000/210/695/GCA_000210695.1_ASM21069v1
GCA_000332875.2	Isolate	Anaerostipes hadrus	DSM 3319	NCBI	NA	NA	https://ftp.ncbi.nlm.nih.gov/genomes/all/GCA/000/332/875/GCA_000332875.2_ASM33287v2
GCA_001404955.1	Isolate	Anaerostipes hadrus	2789STDY5834860	NCBI	United Kingdom	Europe	https://ftp.ncbi.nlm.nih.gov/genomes/all/GCA/001/404/955/GCA_001404955.1_13470_2_79
GCA_001405635.1	Isolate	Anaerostipes hadrus	2789STDY5834959	NCBI	United Kingdom	Europe	https://ftp.ncbi.nlm.nih.gov/genomes/all/GCA/001/405/635/GCA_001405635.1_14207_7_82
GCA_001405715.1	Isolate	Anaerostipes hadrus	2789STDY5608868	NCBI	United Kingdom	Europe	https://ftp.ncbi.nlm.nih.gov/genomes/all/GCA/001/405/715/GCA_001405715.1_13414_6_52
GCA_001998765.1	Isolate	Anaerostipes hadrus	BPB5	NCBI	China	Asia	https://ftp.ncbi.nlm.nih.gov/genomes/all/GCA/001/998/765/GCA_001998765.1_ASM199876v1
GCA_008416325.1	Isolate	Anaerostipes hadrus	BIOML-A1	NCBI	United States	North America	https://ftp.ncbi.nlm.nih.gov/genomes/all/GCA/008/416/325/GCA_008416325.1_ASM841632v1
GCA_013302355.1	Isolate	Anaerostipes hadrus	MSK.9.9	NCBI	United States	North America	https://ftp.ncbi.nlm.nih.gov/genomes/all/GCA/013/302/355/GCA_013302355.1_ASM1330235v1
GCA_013302445.1	Isolate	Anaerostipes hadrus	MSK.9.11	NCBI	United States	North America	https://ftp.ncbi.nlm.nih.gov/genomes/all/GCA/013/302/445/GCA_013302445.1_ASM1330244v1
GCA_013302455.1	Isolate	Anaerostipes hadrus	MSK.15.37	NCBI	United States	North America	https://ftp.ncbi.nlm.nih.gov/genomes/all/GCA/013/302/455/GCA_013302455.1_ASM1330245v1
GCA_013302465.1	Isolate	Anaerostipes hadrus	MSK.6.11	NCBI	United States	North America	https://ftp.ncbi.nlm.nih.gov/genomes/all/GCA/013/302/465/GCA_013302465.1_ASM1330246v1
GCA_013302475.1	Isolate	Anaerostipes hadrus	MSK.22.35	NCBI	United States	North America	https://ftp.ncbi.nlm.nih.gov/genomes/all/GCA/013/302/475/GCA_013302475.1_ASM1330247v1
GCA_013302525.1	Isolate	Anaerostipes hadrus	MSK.15.40	NCBI	United States	North America	https://ftp.ncbi.nlm.nih.gov/genomes/all/GCA/013/302/525/GCA_013302525.1_ASM1330252v1
GCA_013302545.1	Isolate	Anaerostipes hadrus	MSK.14.9	NCBI	United States	North America	https://ftp.ncbi.nlm.nih.gov/genomes/all/GCA/013/302/545/GCA_013302545.1_ASM1330254v1
GCA_013302555.1	Isolate	Anaerostipes hadrus	MSK.14.4	NCBI	United States	North America	https://ftp.ncbi.nlm.nih.gov/genomes/all/GCA/013/302/555/GCA_013302555.1_ASM1330255v1
GCA_013302565.1	Isolate	Anaerostipes hadrus	MSK.14.29	NCBI	United States	North America	https://ftp.ncbi.nlm.nih.gov/genomes/all/GCA/013/302/565/GCA_013302565.1_ASM1330256v1
GCA_013302595.1	Isolate	Anaerostipes hadrus	MSK.14.23	NCBI	United States	North America	https://ftp.ncbi.nlm.nih.gov/genomes/all/GCA/013/302/595/GCA_013302595.1_ASM1330259v1
GCA_013302605.1	Isolate	Anaerostipes hadrus	MSK.14.17	NCBI	United States	North America	https://ftp.ncbi.nlm.nih.gov/genomes/all/GCA/013/302/605/GCA_013302605.1_ASM1330260v1
GCA_013302645.1	Isolate	Anaerostipes hadrus	MSK.13.6	NCBI	United States	North America	https://ftp.ncbi.nlm.nih.gov/genomes/all/GCA/013/302/645/GCA_013302645.1_ASM1330264v1
GCA_013302665.1	Isolate	Anaerostipes hadrus	MSK.13.43	NCBI	United States	North America	https://ftp.ncbi.nlm.nih.gov/genomes/all/GCA/013/302/665/GCA_013302665.1_ASM1330266v1
GCA_013302675.1	Isolate	Anaerostipes hadrus	MSK.13.17	NCBI	United States	North America	https://ftp.ncbi.nlm.nih.gov/genomes/all/GCA/013/302/675/GCA_013302675.1_ASM1330267v1
GCA_013302685.1	Isolate	Anaerostipes hadrus	MSK.13.2	NCBI	United States	North America	https://ftp.ncbi.nlm.nih.gov/genomes/all/GCA/013/302/685/GCA_013302685.1_ASM1330268v1
GCA_013302715.1	Isolate	Anaerostipes hadrus	MSK.11.47	NCBI	United States	North America	https://ftp.ncbi.nlm.nih.gov/genomes/all/GCA/013/302/715/GCA_013302715.1_ASM1330271v1
GCA_013302745.1	Isolate	Anaerostipes hadrus	MSK.11.31	NCBI	United States	North America	https://ftp.ncbi.nlm.nih.gov/genomes/all/GCA/013/302/745/GCA_013302745.1_ASM1330274v1
GCA_013302755.1	Isolate	Anaerostipes hadrus	MSK.11.27	NCBI	United States	North America	https://ftp.ncbi.nlm.nih.gov/genomes/all/GCA/013/302/755/GCA_013302755.1_ASM1330275v1
GCA_013302785.1	Isolate	Anaerostipes hadrus	MSK.11.2	NCBI	United States	North America	https://ftp.ncbi.nlm.nih.gov/genomes/all/GCA/013/302/785/GCA_013302785.1_ASM1330278v1
GCA_013302795.1	Isolate	Anaerostipes hadrus	MSK.11.20	NCBI	United States	North America	https://ftp.ncbi.nlm.nih.gov/genomes/all/GCA/013/302/795/GCA_013302795.1_ASM1330279v1
GCA_013302815.1	Isolate	Anaerostipes hadrus	MSK.11.19	NCBI	United States	North America	https://ftp.ncbi.nlm.nih.gov/genomes/all/GCA/013/302/815/GCA_013302815.1_ASM1330281v1
GCA_013302845.1	Isolate	Anaerostipes hadrus	MSK.10.7	NCBI	United States	North America	https://ftp.ncbi.nlm.nih.gov/genomes/all/GCA/013/302/845/GCA_013302845.1_ASM1330284v1
GCA_013302855.1	Isolate	Anaerostipes hadrus	MSK.10.31	NCBI	United States	North America	https://ftp.ncbi.nlm.nih.gov/genomes/all/GCA/013/302/855/GCA_013302855.1_ASM1330285v1
GCA_013303175.1	Isolate	Anaerostipes hadrus	MSK.10.27	NCBI	United States	North America	https://ftp.ncbi.nlm.nih.gov/genomes/all/GCA/013/303/175/GCA_013303175.1_ASM1330317v1
GCA_013303185.1	Isolate	Anaerostipes hadrus	MSK.14.37	NCBI	United States	North America	https://ftp.ncbi.nlm.nih.gov/genomes/all/GCA/013/303/185/GCA_013303185.1_ASM1330318v1
GCA_013303225.1	Isolate	Anaerostipes hadrus	MSK.15.34	NCBI	United States	North America	https://ftp.ncbi.nlm.nih.gov/genomes/all/GCA/013/303/225/GCA_013303225.1_ASM1330322v1
GCA_013304505.1	Isolate	Anaerostipes hadrus	MSK.14.49	NCBI	United States	North America	https://ftp.ncbi.nlm.nih.gov/genomes/all/GCA/013/304/505/GCA_013304505.1_ASM1330450v1
GCA_013304555.1	Isolate	Anaerostipes hadrus	MSK.14.57	NCBI	United States	North America	https://ftp.ncbi.nlm.nih.gov/genomes/all/GCA/013/304/555/GCA_013304555.1_ASM1330455v1
GCA_015554695.1	Isolate	Anaerostipes hadrus	1001713B170207_170306_C2	NCBI	United States	North America	https://ftp.ncbi.nlm.nih.gov/genomes/all/GCA/015/554/695/GCA_015554695.1_ASM1555469v1
GCA_017776395.1	Isolate	Anaerostipes hadrus	HTF-783	NCBI	Netherlands	Europe	https://ftp.ncbi.nlm.nih.gov/genomes/all/GCA/017/776/395/GCA_017776395.1_ASM1777639v1
GCA_017776445.1	Isolate	Anaerostipes hadrus	HTF-774	NCBI	Netherlands	Europe	https://ftp.ncbi.nlm.nih.gov/genomes/all/GCA/017/776/445/GCA_017776445.1_ASM1777644v1
GCA_017776475.1	Isolate	Anaerostipes hadrus	HTF-463	NCBI	Netherlands	Europe	https://ftp.ncbi.nlm.nih.gov/genomes/all/GCA/017/776/475/GCA_017776475.1_ASM1777647v1
GCA_018786105.1	Isolate	Anaerostipes hadrus	MCC007	NCBI	Ireland	Europe	https://ftp.ncbi.nlm.nih.gov/genomes/all/GCA/018/786/105/GCA_018786105.1_ASM1878610v1
GCA_018786145.1	Isolate	Anaerostipes hadrus	MCC006	NCBI	Ireland	Europe	https://ftp.ncbi.nlm.nih.gov/genomes/all/GCA/018/786/145/GCA_018786145.1_ASM1878614v1
GCA_020537325.1	Isolate	Anaerostipes hadrus	MSK.9.4	NCBI	United States	North America	https://ftp.ncbi.nlm.nih.gov/genomes/all/GCA/020/537/325/GCA_020537325.1_ASM2053732v1
GCA_020537395.1	Isolate	Anaerostipes hadrus	MSK.10.20	NCBI	United States	North America	https://ftp.ncbi.nlm.nih.gov/genomes/all/GCA/020/537/395/GCA_020537395.1_ASM2053739v1
GCA_020538085.1	Isolate	Anaerostipes hadrus	MSK.17.49	NCBI	United States	North America	https://ftp.ncbi.nlm.nih.gov/genomes/all/GCA/020/538/085/GCA_020538085.1_ASM2053808v1
GCA_020559255.1	Isolate	Anaerostipes hadrus	DFI.4.140	NCBI	United States	North America	https://ftp.ncbi.nlm.nih.gov/genomes/all/GCA/020/559/255/GCA_020559255.1_ASM2055925v1
GCA_020560085.1	Isolate	Anaerostipes hadrus	DFI.5.34	NCBI	United States	North America	https://ftp.ncbi.nlm.nih.gov/genomes/all/GCA/020/560/085/GCA_020560085.1_ASM2056008v1
GCA_020560415.1	Isolate	Anaerostipes hadrus	DFI.4.30	NCBI	United States	North America	https://ftp.ncbi.nlm.nih.gov/genomes/all/GCA/020/560/415/GCA_020560415.1_ASM2056041v1
GCA_020560515.1	Isolate	Anaerostipes hadrus	DFI.4.26	NCBI	United States	North America	https://ftp.ncbi.nlm.nih.gov/genomes/all/GCA/020/560/515/GCA_020560515.1_ASM2056051v1
GCA_020560665.1	Isolate	Anaerostipes hadrus	DFI.4.141	NCBI	United States	North America	https://ftp.ncbi.nlm.nih.gov/genomes/all/GCA/020/560/665/GCA_020560665.1_ASM2056066v1
GCA_020564425.1	Isolate	Anaerostipes hadrus	DFI.4.155	NCBI	United States	North America	https://ftp.ncbi.nlm.nih.gov/genomes/all/GCA/020/564/425/GCA_020564425.1_NA
GCA_024462215.1	Isolate	Anaerostipes hadrus	DFI.6.82	NCBI	United States	North America	https://ftp.ncbi.nlm.nih.gov/genomes/all/GCA/024/462/215/GCA_024462215.1_ASM2446221v1
GUT_GENOME001348	Isolate	Anaerostipes hadrus	AM10-38	UHGG	China	Asia	ftp://ftp.ebi.ac.uk/pub/databases/metagenomics/mgnify_genomes/human-gut/v1.0/all_genomes/MGYG-HGUT-025/MGYG-HGUT-02528/genomes3/GUT_GENOME001348.gff.gz
GUT_GENOME001467	Isolate	Anaerostipes hadrus	AM21-21	UHGG	China	Asia	ftp://ftp.ebi.ac.uk/pub/databases/metagenomics/mgnify_genomes/human-gut/v1.0/all_genomes/MGYG-HGUT-025/MGYG-HGUT-02528/genomes4/GUT_GENOME001467.gff.gz
GUT_GENOME001516	Isolate	Anaerostipes hadrus	AM23-7LB	UHGG	China	Asia	ftp://ftp.ebi.ac.uk/pub/databases/metagenomics/mgnify_genomes/human-gut/v1.0/all_genomes/MGYG-HGUT-025/MGYG-HGUT-02528/genomes2/GUT_GENOME001516.gff.gz
GUT_GENOME001536	Isolate	Anaerostipes hadrus	AM25-27	UHGG	China	Asia	ftp://ftp.ebi.ac.uk/pub/databases/metagenomics/mgnify_genomes/human-gut/v1.0/all_genomes/MGYG-HGUT-025/MGYG-HGUT-02528/genomes4/GUT_GENOME001536.gff.gz
GUT_GENOME001554	Isolate	Anaerostipes hadrus	AM26-1LB	UHGG	China	Asia	ftp://ftp.ebi.ac.uk/pub/databases/metagenomics/mgnify_genomes/human-gut/v1.0/all_genomes/MGYG-HGUT-025/MGYG-HGUT-02528/genomes4/GUT_GENOME001554.gff.gz
GUT_GENOME001919	MAG	Anaerostipes hadrus	-	UHGG	Italy	Europe	ftp://ftp.ebi.ac.uk/pub/databases/metagenomics/mgnify_genomes/human-gut/v1.0/all_genomes/MGYG-HGUT-025/MGYG-HGUT-02528/genomes5/GUT_GENOME001919.gff.gz
GUT_GENOME002029	MAG	Anaerostipes hadrus	-	UHGG	Sweden	Europe	ftp://ftp.ebi.ac.uk/pub/databases/metagenomics/mgnify_genomes/human-gut/v1.0/all_genomes/MGYG-HGUT-025/MGYG-HGUT-02528/genomes6/GUT_GENOME002029.gff.gz
GUT_GENOME002327	MAG	Anaerostipes hadrus	-	UHGG	Sweden	Europe	ftp://ftp.ebi.ac.uk/pub/databases/metagenomics/mgnify_genomes/human-gut/v1.0/all_genomes/MGYG-HGUT-025/MGYG-HGUT-02528/genomes4/GUT_GENOME002327.gff.gz
GUT_GENOME002374	MAG	Anaerostipes hadrus	-	UHGG	Sweden	Europe	ftp://ftp.ebi.ac.uk/pub/databases/metagenomics/mgnify_genomes/human-gut/v1.0/all_genomes/MGYG-HGUT-025/MGYG-HGUT-02528/genomes4/GUT_GENOME002374.gff.gz
GUT_GENOME002811	MAG	Anaerostipes hadrus	-	UHGG	Sweden	Europe	ftp://ftp.ebi.ac.uk/pub/databases/metagenomics/mgnify_genomes/human-gut/v1.0/all_genomes/MGYG-HGUT-025/MGYG-HGUT-02528/genomes1/GUT_GENOME002811.gff.gz
GUT_GENOME003500	MAG	Anaerostipes hadrus	-	UHGG	Sweden	Europe	ftp://ftp.ebi.ac.uk/pub/databases/metagenomics/mgnify_genomes/human-gut/v1.0/all_genomes/MGYG-HGUT-025/MGYG-HGUT-02528/genomes6/GUT_GENOME003500.gff.gz
GUT_GENOME004023	MAG	Anaerostipes hadrus	-	UHGG	Sweden	Europe	ftp://ftp.ebi.ac.uk/pub/databases/metagenomics/mgnify_genomes/human-gut/v1.0/all_genomes/MGYG-HGUT-025/MGYG-HGUT-02528/genomes1/GUT_GENOME004023.gff.gz
GUT_GENOME004115	MAG	Anaerostipes hadrus	-	UHGG	Sweden	Europe	ftp://ftp.ebi.ac.uk/pub/databases/metagenomics/mgnify_genomes/human-gut/v1.0/all_genomes/MGYG-HGUT-025/MGYG-HGUT-02528/genomes5/GUT_GENOME004115.gff.gz
GUT_GENOME004793	MAG	Anaerostipes hadrus	-	UHGG	Sweden	Europe	ftp://ftp.ebi.ac.uk/pub/databases/metagenomics/mgnify_genomes/human-gut/v1.0/all_genomes/MGYG-HGUT-025/MGYG-HGUT-02528/genomes2/GUT_GENOME004793.gff.gz
GUT_GENOME005057	MAG	Anaerostipes hadrus	-	UHGG	Sweden	Europe	ftp://ftp.ebi.ac.uk/pub/databases/metagenomics/mgnify_genomes/human-gut/v1.0/all_genomes/MGYG-HGUT-025/MGYG-HGUT-02528/genomes3/GUT_GENOME005057.gff.gz
GUT_GENOME005197	MAG	Anaerostipes hadrus	-	UHGG	Sweden	Europe	ftp://ftp.ebi.ac.uk/pub/databases/metagenomics/mgnify_genomes/human-gut/v1.0/all_genomes/MGYG-HGUT-025/MGYG-HGUT-02528/genomes4/GUT_GENOME005197.gff.gz
GUT_GENOME005223	MAG	Anaerostipes hadrus	-	UHGG	Sweden	Europe	ftp://ftp.ebi.ac.uk/pub/databases/metagenomics/mgnify_genomes/human-gut/v1.0/all_genomes/MGYG-HGUT-025/MGYG-HGUT-02528/genomes4/GUT_GENOME005223.gff.gz
GUT_GENOME005357	MAG	Anaerostipes hadrus	-	UHGG	Sweden	Europe	ftp://ftp.ebi.ac.uk/pub/databases/metagenomics/mgnify_genomes/human-gut/v1.0/all_genomes/MGYG-HGUT-025/MGYG-HGUT-02528/genomes5/GUT_GENOME005357.gff.gz
GUT_GENOME005537	MAG	Anaerostipes hadrus	-	UHGG	Sweden	Europe	ftp://ftp.ebi.ac.uk/pub/databases/metagenomics/mgnify_genomes/human-gut/v1.0/all_genomes/MGYG-HGUT-025/MGYG-HGUT-02528/genomes1/GUT_GENOME005537.gff.gz
GUT_GENOME005792	MAG	Anaerostipes hadrus	-	UHGG	Sweden	Europe	ftp://ftp.ebi.ac.uk/pub/databases/metagenomics/mgnify_genomes/human-gut/v1.0/all_genomes/MGYG-HGUT-025/MGYG-HGUT-02528/genomes4/GUT_GENOME005792.gff.gz
GUT_GENOME006236	MAG	Anaerostipes hadrus	-	UHGG	Sweden	Europe	ftp://ftp.ebi.ac.uk/pub/databases/metagenomics/mgnify_genomes/human-gut/v1.0/all_genomes/MGYG-HGUT-025/MGYG-HGUT-02528/genomes2/GUT_GENOME006236.gff.gz
GUT_GENOME006670	MAG	Anaerostipes hadrus	-	UHGG	Sweden	Europe	ftp://ftp.ebi.ac.uk/pub/databases/metagenomics/mgnify_genomes/human-gut/v1.0/all_genomes/MGYG-HGUT-025/MGYG-HGUT-02528/genomes5/GUT_GENOME006670.gff.gz
GUT_GENOME006776	MAG	Anaerostipes hadrus	-	UHGG	Sweden	Europe	ftp://ftp.ebi.ac.uk/pub/databases/metagenomics/mgnify_genomes/human-gut/v1.0/all_genomes/MGYG-HGUT-025/MGYG-HGUT-02528/genomes3/GUT_GENOME006776.gff.gz
GUT_GENOME007131	MAG	Anaerostipes hadrus	-	UHGG	Sweden	Europe	ftp://ftp.ebi.ac.uk/pub/databases/metagenomics/mgnify_genomes/human-gut/v1.0/all_genomes/MGYG-HGUT-025/MGYG-HGUT-02528/genomes5/GUT_GENOME007131.gff.gz
GUT_GENOME007388	MAG	Anaerostipes hadrus	-	UHGG	Sweden	Europe	ftp://ftp.ebi.ac.uk/pub/databases/metagenomics/mgnify_genomes/human-gut/v1.0/all_genomes/MGYG-HGUT-025/MGYG-HGUT-02528/genomes6/GUT_GENOME007388.gff.gz
GUT_GENOME008861	MAG	Anaerostipes hadrus	-	UHGG	Sweden	Europe	ftp://ftp.ebi.ac.uk/pub/databases/metagenomics/mgnify_genomes/human-gut/v1.0/all_genomes/MGYG-HGUT-025/MGYG-HGUT-02528/genomes3/GUT_GENOME008861.gff.gz
GUT_GENOME010638	MAG	Anaerostipes hadrus	-	UHGG	Sweden	Europe	ftp://ftp.ebi.ac.uk/pub/databases/metagenomics/mgnify_genomes/human-gut/v1.0/all_genomes/MGYG-HGUT-025/MGYG-HGUT-02528/genomes4/GUT_GENOME010638.gff.gz
GUT_GENOME015956	MAG	Anaerostipes hadrus	-	UHGG	China	Asia	ftp://ftp.ebi.ac.uk/pub/databases/metagenomics/mgnify_genomes/human-gut/v1.0/all_genomes/MGYG-HGUT-025/MGYG-HGUT-02528/genomes2/GUT_GENOME015956.gff.gz
GUT_GENOME016362	MAG	Anaerostipes hadrus	-	UHGG	China	Asia	ftp://ftp.ebi.ac.uk/pub/databases/metagenomics/mgnify_genomes/human-gut/v1.0/all_genomes/MGYG-HGUT-025/MGYG-HGUT-02528/genomes1/GUT_GENOME016362.gff.gz
GUT_GENOME016782	MAG	Anaerostipes hadrus	-	UHGG	China	Asia	ftp://ftp.ebi.ac.uk/pub/databases/metagenomics/mgnify_genomes/human-gut/v1.0/all_genomes/MGYG-HGUT-025/MGYG-HGUT-02528/genomes5/GUT_GENOME016782.gff.gz
GUT_GENOME017366	MAG	Anaerostipes hadrus	-	UHGG	China	Asia	ftp://ftp.ebi.ac.uk/pub/databases/metagenomics/mgnify_genomes/human-gut/v1.0/all_genomes/MGYG-HGUT-025/MGYG-HGUT-02528/genomes1/GUT_GENOME017366.gff.gz
GUT_GENOME017404	MAG	Anaerostipes hadrus	-	UHGG	China	Asia	ftp://ftp.ebi.ac.uk/pub/databases/metagenomics/mgnify_genomes/human-gut/v1.0/all_genomes/MGYG-HGUT-025/MGYG-HGUT-02528/genomes4/GUT_GENOME017404.gff.gz
GUT_GENOME019783	MAG	Anaerostipes hadrus	-	UHGG	Germany	Europe	ftp://ftp.ebi.ac.uk/pub/databases/metagenomics/mgnify_genomes/human-gut/v1.0/all_genomes/MGYG-HGUT-025/MGYG-HGUT-02528/genomes4/GUT_GENOME019783.gff.gz
GUT_GENOME019795	MAG	Anaerostipes hadrus	-	UHGG	Germany	Europe	ftp://ftp.ebi.ac.uk/pub/databases/metagenomics/mgnify_genomes/human-gut/v1.0/all_genomes/MGYG-HGUT-025/MGYG-HGUT-02528/genomes3/GUT_GENOME019795.gff.gz
GUT_GENOME019919	MAG	Anaerostipes hadrus	-	UHGG	Germany	Europe	ftp://ftp.ebi.ac.uk/pub/databases/metagenomics/mgnify_genomes/human-gut/v1.0/all_genomes/MGYG-HGUT-025/MGYG-HGUT-02528/genomes2/GUT_GENOME019919.gff.gz
GUT_GENOME019950	MAG	Anaerostipes hadrus	-	UHGG	Germany	Europe	ftp://ftp.ebi.ac.uk/pub/databases/metagenomics/mgnify_genomes/human-gut/v1.0/all_genomes/MGYG-HGUT-025/MGYG-HGUT-02528/genomes3/GUT_GENOME019950.gff.gz
GUT_GENOME019980	MAG	Anaerostipes hadrus	-	UHGG	Germany	Europe	ftp://ftp.ebi.ac.uk/pub/databases/metagenomics/mgnify_genomes/human-gut/v1.0/all_genomes/MGYG-HGUT-025/MGYG-HGUT-02528/genomes1/GUT_GENOME019980.gff.gz
GUT_GENOME020151	MAG	Anaerostipes hadrus	-	UHGG	Germany	Europe	ftp://ftp.ebi.ac.uk/pub/databases/metagenomics/mgnify_genomes/human-gut/v1.0/all_genomes/MGYG-HGUT-025/MGYG-HGUT-02528/genomes5/GUT_GENOME020151.gff.gz
GUT_GENOME020402	MAG	Anaerostipes hadrus	-	UHGG	Germany	Europe	ftp://ftp.ebi.ac.uk/pub/databases/metagenomics/mgnify_genomes/human-gut/v1.0/all_genomes/MGYG-HGUT-025/MGYG-HGUT-02528/genomes6/GUT_GENOME020402.gff.gz
GUT_GENOME020555	MAG	Anaerostipes hadrus	-	UHGG	Germany	Europe	ftp://ftp.ebi.ac.uk/pub/databases/metagenomics/mgnify_genomes/human-gut/v1.0/all_genomes/MGYG-HGUT-025/MGYG-HGUT-02528/genomes4/GUT_GENOME020555.gff.gz
GUT_GENOME020926	MAG	Anaerostipes hadrus	-	UHGG	Germany	Europe	ftp://ftp.ebi.ac.uk/pub/databases/metagenomics/mgnify_genomes/human-gut/v1.0/all_genomes/MGYG-HGUT-025/MGYG-HGUT-02528/genomes2/GUT_GENOME020926.gff.gz
GUT_GENOME021238	MAG	Anaerostipes hadrus	-	UHGG	Germany	Europe	ftp://ftp.ebi.ac.uk/pub/databases/metagenomics/mgnify_genomes/human-gut/v1.0/all_genomes/MGYG-HGUT-025/MGYG-HGUT-02528/genomes5/GUT_GENOME021238.gff.gz
GUT_GENOME021551	MAG	Anaerostipes hadrus	-	UHGG	Germany	Europe	ftp://ftp.ebi.ac.uk/pub/databases/metagenomics/mgnify_genomes/human-gut/v1.0/all_genomes/MGYG-HGUT-025/MGYG-HGUT-02528/genomes6/GUT_GENOME021551.gff.gz
GUT_GENOME022278	MAG	Anaerostipes hadrus	-	UHGG	Kazakhstan	Asia	ftp://ftp.ebi.ac.uk/pub/databases/metagenomics/mgnify_genomes/human-gut/v1.0/all_genomes/MGYG-HGUT-025/MGYG-HGUT-02528/genomes5/GUT_GENOME022278.gff.gz
GUT_GENOME027164	MAG	Anaerostipes hadrus	-	UHGG	Germany	Europe	ftp://ftp.ebi.ac.uk/pub/databases/metagenomics/mgnify_genomes/human-gut/v1.0/all_genomes/MGYG-HGUT-025/MGYG-HGUT-02528/genomes6/GUT_GENOME027164.gff.gz
GUT_GENOME027248	MAG	Anaerostipes hadrus	-	UHGG	Germany	Europe	ftp://ftp.ebi.ac.uk/pub/databases/metagenomics/mgnify_genomes/human-gut/v1.0/all_genomes/MGYG-HGUT-025/MGYG-HGUT-02528/genomes2/GUT_GENOME027248.gff.gz
GUT_GENOME027578	MAG	Anaerostipes hadrus	-	UHGG	Japan	Asia	ftp://ftp.ebi.ac.uk/pub/databases/metagenomics/mgnify_genomes/human-gut/v1.0/all_genomes/MGYG-HGUT-025/MGYG-HGUT-02528/genomes4/GUT_GENOME027578.gff.gz
GUT_GENOME027640	MAG	Anaerostipes hadrus	-	UHGG	Japan	Asia	ftp://ftp.ebi.ac.uk/pub/databases/metagenomics/mgnify_genomes/human-gut/v1.0/all_genomes/MGYG-HGUT-025/MGYG-HGUT-02528/genomes6/GUT_GENOME027640.gff.gz
GUT_GENOME028113	MAG	Anaerostipes hadrus	-	UHGG	Japan	Asia	ftp://ftp.ebi.ac.uk/pub/databases/metagenomics/mgnify_genomes/human-gut/v1.0/all_genomes/MGYG-HGUT-025/MGYG-HGUT-02528/genomes4/GUT_GENOME028113.gff.gz
GUT_GENOME028186	MAG	Anaerostipes hadrus	-	UHGG	Japan	Asia	ftp://ftp.ebi.ac.uk/pub/databases/metagenomics/mgnify_genomes/human-gut/v1.0/all_genomes/MGYG-HGUT-025/MGYG-HGUT-02528/genomes2/GUT_GENOME028186.gff.gz
GUT_GENOME028979	MAG	Anaerostipes hadrus	-	UHGG	Spain	Europe	ftp://ftp.ebi.ac.uk/pub/databases/metagenomics/mgnify_genomes/human-gut/v1.0/all_genomes/MGYG-HGUT-025/MGYG-HGUT-02528/genomes1/GUT_GENOME028979.gff.gz
GUT_GENOME029450	MAG	Anaerostipes hadrus	-	UHGG	China	Asia	ftp://ftp.ebi.ac.uk/pub/databases/metagenomics/mgnify_genomes/human-gut/v1.0/all_genomes/MGYG-HGUT-025/MGYG-HGUT-02528/genomes2/GUT_GENOME029450.gff.gz
GUT_GENOME030160	MAG	Anaerostipes hadrus	-	UHGG	China	Asia	ftp://ftp.ebi.ac.uk/pub/databases/metagenomics/mgnify_genomes/human-gut/v1.0/all_genomes/MGYG-HGUT-025/MGYG-HGUT-02528/genomes1/GUT_GENOME030160.gff.gz
GUT_GENOME030389	MAG	Anaerostipes hadrus	-	UHGG	China	Asia	ftp://ftp.ebi.ac.uk/pub/databases/metagenomics/mgnify_genomes/human-gut/v1.0/all_genomes/MGYG-HGUT-025/MGYG-HGUT-02528/genomes6/GUT_GENOME030389.gff.gz
GUT_GENOME032225	MAG	Anaerostipes hadrus	-	UHGG	China	Asia	ftp://ftp.ebi.ac.uk/pub/databases/metagenomics/mgnify_genomes/human-gut/v1.0/all_genomes/MGYG-HGUT-025/MGYG-HGUT-02528/genomes2/GUT_GENOME032225.gff.gz
GUT_GENOME032408	MAG	Anaerostipes hadrus	-	UHGG	China	Asia	ftp://ftp.ebi.ac.uk/pub/databases/metagenomics/mgnify_genomes/human-gut/v1.0/all_genomes/MGYG-HGUT-025/MGYG-HGUT-02528/genomes6/GUT_GENOME032408.gff.gz
GUT_GENOME032475	MAG	Anaerostipes hadrus	-	UHGG	China	Asia	ftp://ftp.ebi.ac.uk/pub/databases/metagenomics/mgnify_genomes/human-gut/v1.0/all_genomes/MGYG-HGUT-025/MGYG-HGUT-02528/genomes2/GUT_GENOME032475.gff.gz
GUT_GENOME033365	MAG	Anaerostipes hadrus	-	UHGG	China	Asia	ftp://ftp.ebi.ac.uk/pub/databases/metagenomics/mgnify_genomes/human-gut/v1.0/all_genomes/MGYG-HGUT-025/MGYG-HGUT-02528/genomes1/GUT_GENOME033365.gff.gz
GUT_GENOME034254	MAG	Anaerostipes hadrus	-	UHGG	China	Asia	ftp://ftp.ebi.ac.uk/pub/databases/metagenomics/mgnify_genomes/human-gut/v1.0/all_genomes/MGYG-HGUT-025/MGYG-HGUT-02528/genomes6/GUT_GENOME034254.gff.gz
GUT_GENOME034589	MAG	Anaerostipes hadrus	-	UHGG	China	Asia	ftp://ftp.ebi.ac.uk/pub/databases/metagenomics/mgnify_genomes/human-gut/v1.0/all_genomes/MGYG-HGUT-025/MGYG-HGUT-02528/genomes3/GUT_GENOME034589.gff.gz
GUT_GENOME035083	MAG	Anaerostipes hadrus	-	UHGG	China	Asia	ftp://ftp.ebi.ac.uk/pub/databases/metagenomics/mgnify_genomes/human-gut/v1.0/all_genomes/MGYG-HGUT-025/MGYG-HGUT-02528/genomes4/GUT_GENOME035083.gff.gz
GUT_GENOME035260	MAG	Anaerostipes hadrus	-	UHGG	China	Asia	ftp://ftp.ebi.ac.uk/pub/databases/metagenomics/mgnify_genomes/human-gut/v1.0/all_genomes/MGYG-HGUT-025/MGYG-HGUT-02528/genomes5/GUT_GENOME035260.gff.gz
GUT_GENOME035366	MAG	Anaerostipes hadrus	-	UHGG	China	Asia	ftp://ftp.ebi.ac.uk/pub/databases/metagenomics/mgnify_genomes/human-gut/v1.0/all_genomes/MGYG-HGUT-025/MGYG-HGUT-02528/genomes3/GUT_GENOME035366.gff.gz
GUT_GENOME035386	MAG	Anaerostipes hadrus	-	UHGG	China	Asia	ftp://ftp.ebi.ac.uk/pub/databases/metagenomics/mgnify_genomes/human-gut/v1.0/all_genomes/MGYG-HGUT-025/MGYG-HGUT-02528/genomes5/GUT_GENOME035386.gff.gz
GUT_GENOME035797	MAG	Anaerostipes hadrus	-	UHGG	China	Asia	ftp://ftp.ebi.ac.uk/pub/databases/metagenomics/mgnify_genomes/human-gut/v1.0/all_genomes/MGYG-HGUT-025/MGYG-HGUT-02528/genomes5/GUT_GENOME035797.gff.gz
GUT_GENOME037202	MAG	Anaerostipes hadrus	-	UHGG	China	Asia	ftp://ftp.ebi.ac.uk/pub/databases/metagenomics/mgnify_genomes/human-gut/v1.0/all_genomes/MGYG-HGUT-025/MGYG-HGUT-02528/genomes4/GUT_GENOME037202.gff.gz
GUT_GENOME043597	MAG	Anaerostipes hadrus	-	UHGG	Denmark	Europe	ftp://ftp.ebi.ac.uk/pub/databases/metagenomics/mgnify_genomes/human-gut/v1.0/all_genomes/MGYG-HGUT-025/MGYG-HGUT-02528/genomes6/GUT_GENOME043597.gff.gz
GUT_GENOME044287	MAG	Anaerostipes hadrus	-	UHGG	Denmark	Europe	ftp://ftp.ebi.ac.uk/pub/databases/metagenomics/mgnify_genomes/human-gut/v1.0/all_genomes/MGYG-HGUT-025/MGYG-HGUT-02528/genomes2/GUT_GENOME044287.gff.gz
GUT_GENOME044547	MAG	Anaerostipes hadrus	-	UHGG	China	Asia	ftp://ftp.ebi.ac.uk/pub/databases/metagenomics/mgnify_genomes/human-gut/v1.0/all_genomes/MGYG-HGUT-025/MGYG-HGUT-02528/genomes2/GUT_GENOME044547.gff.gz
GUT_GENOME044715	MAG	Anaerostipes hadrus	-	UHGG	China	Asia	ftp://ftp.ebi.ac.uk/pub/databases/metagenomics/mgnify_genomes/human-gut/v1.0/all_genomes/MGYG-HGUT-025/MGYG-HGUT-02528/genomes4/GUT_GENOME044715.gff.gz
GUT_GENOME044850	MAG	Anaerostipes hadrus	-	UHGG	China	Asia	ftp://ftp.ebi.ac.uk/pub/databases/metagenomics/mgnify_genomes/human-gut/v1.0/all_genomes/MGYG-HGUT-025/MGYG-HGUT-02528/genomes1/GUT_GENOME044850.gff.gz
GUT_GENOME044936	MAG	Anaerostipes hadrus	-	UHGG	China	Asia	ftp://ftp.ebi.ac.uk/pub/databases/metagenomics/mgnify_genomes/human-gut/v1.0/all_genomes/MGYG-HGUT-025/MGYG-HGUT-02528/genomes4/GUT_GENOME044936.gff.gz
GUT_GENOME045300	MAG	Anaerostipes hadrus	-	UHGG	China	Asia	ftp://ftp.ebi.ac.uk/pub/databases/metagenomics/mgnify_genomes/human-gut/v1.0/all_genomes/MGYG-HGUT-025/MGYG-HGUT-02528/genomes3/GUT_GENOME045300.gff.gz
GUT_GENOME045353	MAG	Anaerostipes hadrus	-	UHGG	China	Asia	ftp://ftp.ebi.ac.uk/pub/databases/metagenomics/mgnify_genomes/human-gut/v1.0/all_genomes/MGYG-HGUT-025/MGYG-HGUT-02528/genomes5/GUT_GENOME045353.gff.gz
GUT_GENOME046592	MAG	Anaerostipes hadrus	-	UHGG	China	Asia	ftp://ftp.ebi.ac.uk/pub/databases/metagenomics/mgnify_genomes/human-gut/v1.0/all_genomes/MGYG-HGUT-025/MGYG-HGUT-02528/genomes2/GUT_GENOME046592.gff.gz
GUT_GENOME047544	MAG	Anaerostipes hadrus	-	UHGG	Germany	Europe	ftp://ftp.ebi.ac.uk/pub/databases/metagenomics/mgnify_genomes/human-gut/v1.0/all_genomes/MGYG-HGUT-025/MGYG-HGUT-02528/genomes3/GUT_GENOME047544.gff.gz
GUT_GENOME048811	MAG	Anaerostipes hadrus	-	UHGG	Germany	Europe	ftp://ftp.ebi.ac.uk/pub/databases/metagenomics/mgnify_genomes/human-gut/v1.0/all_genomes/MGYG-HGUT-025/MGYG-HGUT-02528/genomes6/GUT_GENOME048811.gff.gz
GUT_GENOME049698	MAG	Anaerostipes hadrus	-	UHGG	China	Asia	ftp://ftp.ebi.ac.uk/pub/databases/metagenomics/mgnify_genomes/human-gut/v1.0/all_genomes/MGYG-HGUT-025/MGYG-HGUT-02528/genomes4/GUT_GENOME049698.gff.gz
GUT_GENOME050088	MAG	Anaerostipes hadrus	-	UHGG	China	Asia	ftp://ftp.ebi.ac.uk/pub/databases/metagenomics/mgnify_genomes/human-gut/v1.0/all_genomes/MGYG-HGUT-025/MGYG-HGUT-02528/genomes4/GUT_GENOME050088.gff.gz
GUT_GENOME050671	MAG	Anaerostipes hadrus	-	UHGG	Denmark	Europe	ftp://ftp.ebi.ac.uk/pub/databases/metagenomics/mgnify_genomes/human-gut/v1.0/all_genomes/MGYG-HGUT-025/MGYG-HGUT-02528/genomes1/GUT_GENOME050671.gff.gz
GUT_GENOME050678	MAG	Anaerostipes hadrus	-	UHGG	Denmark	Europe	ftp://ftp.ebi.ac.uk/pub/databases/metagenomics/mgnify_genomes/human-gut/v1.0/all_genomes/MGYG-HGUT-025/MGYG-HGUT-02528/genomes5/GUT_GENOME050678.gff.gz
GUT_GENOME051967	MAG	Anaerostipes hadrus	-	UHGG	Spain	Europe	ftp://ftp.ebi.ac.uk/pub/databases/metagenomics/mgnify_genomes/human-gut/v1.0/all_genomes/MGYG-HGUT-025/MGYG-HGUT-02528/genomes1/GUT_GENOME051967.gff.gz
GUT_GENOME052047	MAG	Anaerostipes hadrus	-	UHGG	Spain	Europe	ftp://ftp.ebi.ac.uk/pub/databases/metagenomics/mgnify_genomes/human-gut/v1.0/all_genomes/MGYG-HGUT-025/MGYG-HGUT-02528/genomes5/GUT_GENOME052047.gff.gz
GUT_GENOME052272	MAG	Anaerostipes hadrus	-	UHGG	Spain	Europe	ftp://ftp.ebi.ac.uk/pub/databases/metagenomics/mgnify_genomes/human-gut/v1.0/all_genomes/MGYG-HGUT-025/MGYG-HGUT-02528/genomes6/GUT_GENOME052272.gff.gz
GUT_GENOME052355	MAG	Anaerostipes hadrus	-	UHGG	Spain	Europe	ftp://ftp.ebi.ac.uk/pub/databases/metagenomics/mgnify_genomes/human-gut/v1.0/all_genomes/MGYG-HGUT-025/MGYG-HGUT-02528/genomes3/GUT_GENOME052355.gff.gz
GUT_GENOME052374	MAG	Anaerostipes hadrus	-	UHGG	Spain	Europe	ftp://ftp.ebi.ac.uk/pub/databases/metagenomics/mgnify_genomes/human-gut/v1.0/all_genomes/MGYG-HGUT-025/MGYG-HGUT-02528/genomes1/GUT_GENOME052374.gff.gz
GUT_GENOME052412	MAG	Anaerostipes hadrus	-	UHGG	Spain	Europe	ftp://ftp.ebi.ac.uk/pub/databases/metagenomics/mgnify_genomes/human-gut/v1.0/all_genomes/MGYG-HGUT-025/MGYG-HGUT-02528/genomes2/GUT_GENOME052412.gff.gz
GUT_GENOME052430	MAG	Anaerostipes hadrus	-	UHGG	Spain	Europe	ftp://ftp.ebi.ac.uk/pub/databases/metagenomics/mgnify_genomes/human-gut/v1.0/all_genomes/MGYG-HGUT-025/MGYG-HGUT-02528/genomes3/GUT_GENOME052430.gff.gz
GUT_GENOME052463	MAG	Anaerostipes hadrus	-	UHGG	Spain	Europe	ftp://ftp.ebi.ac.uk/pub/databases/metagenomics/mgnify_genomes/human-gut/v1.0/all_genomes/MGYG-HGUT-025/MGYG-HGUT-02528/genomes3/GUT_GENOME052463.gff.gz
GUT_GENOME052481	MAG	Anaerostipes hadrus	-	UHGG	Spain	Europe	ftp://ftp.ebi.ac.uk/pub/databases/metagenomics/mgnify_genomes/human-gut/v1.0/all_genomes/MGYG-HGUT-025/MGYG-HGUT-02528/genomes5/GUT_GENOME052481.gff.gz
GUT_GENOME052641	MAG	Anaerostipes hadrus	-	UHGG	Spain	Europe	ftp://ftp.ebi.ac.uk/pub/databases/metagenomics/mgnify_genomes/human-gut/v1.0/all_genomes/MGYG-HGUT-025/MGYG-HGUT-02528/genomes1/GUT_GENOME052641.gff.gz
GUT_GENOME052760	MAG	Anaerostipes hadrus	-	UHGG	Spain	Europe	ftp://ftp.ebi.ac.uk/pub/databases/metagenomics/mgnify_genomes/human-gut/v1.0/all_genomes/MGYG-HGUT-025/MGYG-HGUT-02528/genomes3/GUT_GENOME052760.gff.gz
GUT_GENOME052894	MAG	Anaerostipes hadrus	-	UHGG	Spain	Europe	ftp://ftp.ebi.ac.uk/pub/databases/metagenomics/mgnify_genomes/human-gut/v1.0/all_genomes/MGYG-HGUT-025/MGYG-HGUT-02528/genomes3/GUT_GENOME052894.gff.gz
GUT_GENOME053200	MAG	Anaerostipes hadrus	-	UHGG	Spain	Europe	ftp://ftp.ebi.ac.uk/pub/databases/metagenomics/mgnify_genomes/human-gut/v1.0/all_genomes/MGYG-HGUT-025/MGYG-HGUT-02528/genomes6/GUT_GENOME053200.gff.gz
GUT_GENOME053260	MAG	Anaerostipes hadrus	-	UHGG	Spain	Europe	ftp://ftp.ebi.ac.uk/pub/databases/metagenomics/mgnify_genomes/human-gut/v1.0/all_genomes/MGYG-HGUT-025/MGYG-HGUT-02528/genomes2/GUT_GENOME053260.gff.gz
GUT_GENOME053387	MAG	Anaerostipes hadrus	-	UHGG	Spain	Europe	ftp://ftp.ebi.ac.uk/pub/databases/metagenomics/mgnify_genomes/human-gut/v1.0/all_genomes/MGYG-HGUT-025/MGYG-HGUT-02528/genomes4/GUT_GENOME053387.gff.gz
GUT_GENOME053424	MAG	Anaerostipes hadrus	-	UHGG	Spain	Europe	ftp://ftp.ebi.ac.uk/pub/databases/metagenomics/mgnify_genomes/human-gut/v1.0/all_genomes/MGYG-HGUT-025/MGYG-HGUT-02528/genomes1/GUT_GENOME053424.gff.gz
GUT_GENOME054274	MAG	Anaerostipes hadrus	-	UHGG	Denmark	Europe	ftp://ftp.ebi.ac.uk/pub/databases/metagenomics/mgnify_genomes/human-gut/v1.0/all_genomes/MGYG-HGUT-025/MGYG-HGUT-02528/genomes2/GUT_GENOME054274.gff.gz
GUT_GENOME057280	MAG	Anaerostipes hadrus	-	UHGG	Spain	Europe	ftp://ftp.ebi.ac.uk/pub/databases/metagenomics/mgnify_genomes/human-gut/v1.0/all_genomes/MGYG-HGUT-025/MGYG-HGUT-02528/genomes5/GUT_GENOME057280.gff.gz
GUT_GENOME058217	MAG	Anaerostipes hadrus	-	UHGG	Australia	Oceania	ftp://ftp.ebi.ac.uk/pub/databases/metagenomics/mgnify_genomes/human-gut/v1.0/all_genomes/MGYG-HGUT-025/MGYG-HGUT-02528/genomes1/GUT_GENOME058217.gff.gz
GUT_GENOME058710	MAG	Anaerostipes hadrus	-	UHGG	Denmark	Europe	ftp://ftp.ebi.ac.uk/pub/databases/metagenomics/mgnify_genomes/human-gut/v1.0/all_genomes/MGYG-HGUT-025/MGYG-HGUT-02528/genomes4/GUT_GENOME058710.gff.gz
GUT_GENOME059055	MAG	Anaerostipes hadrus	-	UHGG	Denmark	Europe	ftp://ftp.ebi.ac.uk/pub/databases/metagenomics/mgnify_genomes/human-gut/v1.0/all_genomes/MGYG-HGUT-025/MGYG-HGUT-02528/genomes5/GUT_GENOME059055.gff.gz
GUT_GENOME059509	MAG	Anaerostipes hadrus	-	UHGG	Denmark	Europe	ftp://ftp.ebi.ac.uk/pub/databases/metagenomics/mgnify_genomes/human-gut/v1.0/all_genomes/MGYG-HGUT-025/MGYG-HGUT-02528/genomes2/GUT_GENOME059509.gff.gz
GUT_GENOME059677	MAG	Anaerostipes hadrus	-	UHGG	Denmark	Europe	ftp://ftp.ebi.ac.uk/pub/databases/metagenomics/mgnify_genomes/human-gut/v1.0/all_genomes/MGYG-HGUT-025/MGYG-HGUT-02528/genomes5/GUT_GENOME059677.gff.gz
GUT_GENOME060316	MAG	Anaerostipes hadrus	-	UHGG	Denmark	Europe	ftp://ftp.ebi.ac.uk/pub/databases/metagenomics/mgnify_genomes/human-gut/v1.0/all_genomes/MGYG-HGUT-025/MGYG-HGUT-02528/genomes4/GUT_GENOME060316.gff.gz
GUT_GENOME060393	MAG	Anaerostipes hadrus	-	UHGG	Denmark	Europe	ftp://ftp.ebi.ac.uk/pub/databases/metagenomics/mgnify_genomes/human-gut/v1.0/all_genomes/MGYG-HGUT-025/MGYG-HGUT-02528/genomes6/GUT_GENOME060393.gff.gz
GUT_GENOME060622	MAG	Anaerostipes hadrus	-	UHGG	Denmark	Europe	ftp://ftp.ebi.ac.uk/pub/databases/metagenomics/mgnify_genomes/human-gut/v1.0/all_genomes/MGYG-HGUT-025/MGYG-HGUT-02528/genomes2/GUT_GENOME060622.gff.gz
GUT_GENOME061309	MAG	Anaerostipes hadrus	-	UHGG	Denmark	Europe	ftp://ftp.ebi.ac.uk/pub/databases/metagenomics/mgnify_genomes/human-gut/v1.0/all_genomes/MGYG-HGUT-025/MGYG-HGUT-02528/genomes6/GUT_GENOME061309.gff.gz
GUT_GENOME062035	MAG	Anaerostipes hadrus	-	UHGG	Denmark	Europe	ftp://ftp.ebi.ac.uk/pub/databases/metagenomics/mgnify_genomes/human-gut/v1.0/all_genomes/MGYG-HGUT-025/MGYG-HGUT-02528/genomes1/GUT_GENOME062035.gff.gz
GUT_GENOME062355	MAG	Anaerostipes hadrus	-	UHGG	Denmark	Europe	ftp://ftp.ebi.ac.uk/pub/databases/metagenomics/mgnify_genomes/human-gut/v1.0/all_genomes/MGYG-HGUT-025/MGYG-HGUT-02528/genomes2/GUT_GENOME062355.gff.gz
GUT_GENOME062605	MAG	Anaerostipes hadrus	-	UHGG	Denmark	Europe	ftp://ftp.ebi.ac.uk/pub/databases/metagenomics/mgnify_genomes/human-gut/v1.0/all_genomes/MGYG-HGUT-025/MGYG-HGUT-02528/genomes1/GUT_GENOME062605.gff.gz
GUT_GENOME062754	MAG	Anaerostipes hadrus	-	UHGG	Denmark	Europe	ftp://ftp.ebi.ac.uk/pub/databases/metagenomics/mgnify_genomes/human-gut/v1.0/all_genomes/MGYG-HGUT-025/MGYG-HGUT-02528/genomes5/GUT_GENOME062754.gff.gz
GUT_GENOME063137	MAG	Anaerostipes hadrus	-	UHGG	China	Asia	ftp://ftp.ebi.ac.uk/pub/databases/metagenomics/mgnify_genomes/human-gut/v1.0/all_genomes/MGYG-HGUT-025/MGYG-HGUT-02528/genomes1/GUT_GENOME063137.gff.gz
GUT_GENOME063581	MAG	Anaerostipes hadrus	-	UHGG	China	Asia	ftp://ftp.ebi.ac.uk/pub/databases/metagenomics/mgnify_genomes/human-gut/v1.0/all_genomes/MGYG-HGUT-025/MGYG-HGUT-02528/genomes3/GUT_GENOME063581.gff.gz
GUT_GENOME064098	MAG	Anaerostipes hadrus	-	UHGG	China	Asia	ftp://ftp.ebi.ac.uk/pub/databases/metagenomics/mgnify_genomes/human-gut/v1.0/all_genomes/MGYG-HGUT-025/MGYG-HGUT-02528/genomes5/GUT_GENOME064098.gff.gz
GUT_GENOME064378	MAG	Anaerostipes hadrus	-	UHGG	Austria	Europe	ftp://ftp.ebi.ac.uk/pub/databases/metagenomics/mgnify_genomes/human-gut/v1.0/all_genomes/MGYG-HGUT-025/MGYG-HGUT-02528/genomes4/GUT_GENOME064378.gff.gz
GUT_GENOME064439	MAG	Anaerostipes hadrus	-	UHGG	Austria	Europe	ftp://ftp.ebi.ac.uk/pub/databases/metagenomics/mgnify_genomes/human-gut/v1.0/all_genomes/MGYG-HGUT-025/MGYG-HGUT-02528/genomes2/GUT_GENOME064439.gff.gz
GUT_GENOME065251	MAG	Anaerostipes hadrus	-	UHGG	Austria	Europe	ftp://ftp.ebi.ac.uk/pub/databases/metagenomics/mgnify_genomes/human-gut/v1.0/all_genomes/MGYG-HGUT-025/MGYG-HGUT-02528/genomes4/GUT_GENOME065251.gff.gz
GUT_GENOME065328	MAG	Anaerostipes hadrus	-	UHGG	Austria	Europe	ftp://ftp.ebi.ac.uk/pub/databases/metagenomics/mgnify_genomes/human-gut/v1.0/all_genomes/MGYG-HGUT-025/MGYG-HGUT-02528/genomes1/GUT_GENOME065328.gff.gz
GUT_GENOME066245	MAG	Anaerostipes hadrus	-	UHGG	Sweden	Europe	ftp://ftp.ebi.ac.uk/pub/databases/metagenomics/mgnify_genomes/human-gut/v1.0/all_genomes/MGYG-HGUT-025/MGYG-HGUT-02528/genomes2/GUT_GENOME066245.gff.gz
GUT_GENOME066265	MAG	Anaerostipes hadrus	-	UHGG	Sweden	Europe	ftp://ftp.ebi.ac.uk/pub/databases/metagenomics/mgnify_genomes/human-gut/v1.0/all_genomes/MGYG-HGUT-025/MGYG-HGUT-02528/genomes1/GUT_GENOME066265.gff.gz
GUT_GENOME066372	MAG	Anaerostipes hadrus	-	UHGG	Sweden	Europe	ftp://ftp.ebi.ac.uk/pub/databases/metagenomics/mgnify_genomes/human-gut/v1.0/all_genomes/MGYG-HGUT-025/MGYG-HGUT-02528/genomes6/GUT_GENOME066372.gff.gz
GUT_GENOME066409	MAG	Anaerostipes hadrus	-	UHGG	Sweden	Europe	ftp://ftp.ebi.ac.uk/pub/databases/metagenomics/mgnify_genomes/human-gut/v1.0/all_genomes/MGYG-HGUT-025/MGYG-HGUT-02528/genomes3/GUT_GENOME066409.gff.gz
GUT_GENOME066530	MAG	Anaerostipes hadrus	-	UHGG	Sweden	Europe	ftp://ftp.ebi.ac.uk/pub/databases/metagenomics/mgnify_genomes/human-gut/v1.0/all_genomes/MGYG-HGUT-025/MGYG-HGUT-02528/genomes5/GUT_GENOME066530.gff.gz
GUT_GENOME066548	MAG	Anaerostipes hadrus	-	UHGG	Sweden	Europe	ftp://ftp.ebi.ac.uk/pub/databases/metagenomics/mgnify_genomes/human-gut/v1.0/all_genomes/MGYG-HGUT-025/MGYG-HGUT-02528/genomes6/GUT_GENOME066548.gff.gz
GUT_GENOME066607	MAG	Anaerostipes hadrus	-	UHGG	Sweden	Europe	ftp://ftp.ebi.ac.uk/pub/databases/metagenomics/mgnify_genomes/human-gut/v1.0/all_genomes/MGYG-HGUT-025/MGYG-HGUT-02528/genomes5/GUT_GENOME066607.gff.gz
GUT_GENOME066772	MAG	Anaerostipes hadrus	-	UHGG	Sweden	Europe	ftp://ftp.ebi.ac.uk/pub/databases/metagenomics/mgnify_genomes/human-gut/v1.0/all_genomes/MGYG-HGUT-025/MGYG-HGUT-02528/genomes1/GUT_GENOME066772.gff.gz
GUT_GENOME067231	MAG	Anaerostipes hadrus	-	UHGG	Sweden	Europe	ftp://ftp.ebi.ac.uk/pub/databases/metagenomics/mgnify_genomes/human-gut/v1.0/all_genomes/MGYG-HGUT-025/MGYG-HGUT-02528/genomes2/GUT_GENOME067231.gff.gz
GUT_GENOME067276	MAG	Anaerostipes hadrus	-	UHGG	Sweden	Europe	ftp://ftp.ebi.ac.uk/pub/databases/metagenomics/mgnify_genomes/human-gut/v1.0/all_genomes/MGYG-HGUT-025/MGYG-HGUT-02528/genomes4/GUT_GENOME067276.gff.gz
GUT_GENOME067305	MAG	Anaerostipes hadrus	-	UHGG	Sweden	Europe	ftp://ftp.ebi.ac.uk/pub/databases/metagenomics/mgnify_genomes/human-gut/v1.0/all_genomes/MGYG-HGUT-025/MGYG-HGUT-02528/genomes6/GUT_GENOME067305.gff.gz
GUT_GENOME067538	MAG	Anaerostipes hadrus	-	UHGG	Sweden	Europe	ftp://ftp.ebi.ac.uk/pub/databases/metagenomics/mgnify_genomes/human-gut/v1.0/all_genomes/MGYG-HGUT-025/MGYG-HGUT-02528/genomes2/GUT_GENOME067538.gff.gz
GUT_GENOME067578	MAG	Anaerostipes hadrus	-	UHGG	Sweden	Europe	ftp://ftp.ebi.ac.uk/pub/databases/metagenomics/mgnify_genomes/human-gut/v1.0/all_genomes/MGYG-HGUT-025/MGYG-HGUT-02528/genomes4/GUT_GENOME067578.gff.gz
GUT_GENOME067802	MAG	Anaerostipes hadrus	-	UHGG	Sweden	Europe	ftp://ftp.ebi.ac.uk/pub/databases/metagenomics/mgnify_genomes/human-gut/v1.0/all_genomes/MGYG-HGUT-025/MGYG-HGUT-02528/genomes2/GUT_GENOME067802.gff.gz
GUT_GENOME067824	MAG	Anaerostipes hadrus	-	UHGG	Sweden	Europe	ftp://ftp.ebi.ac.uk/pub/databases/metagenomics/mgnify_genomes/human-gut/v1.0/all_genomes/MGYG-HGUT-025/MGYG-HGUT-02528/genomes3/GUT_GENOME067824.gff.gz
GUT_GENOME068081	MAG	Anaerostipes hadrus	-	UHGG	Sweden	Europe	ftp://ftp.ebi.ac.uk/pub/databases/metagenomics/mgnify_genomes/human-gut/v1.0/all_genomes/MGYG-HGUT-025/MGYG-HGUT-02528/genomes1/GUT_GENOME068081.gff.gz
GUT_GENOME068168	MAG	Anaerostipes hadrus	-	UHGG	Sweden	Europe	ftp://ftp.ebi.ac.uk/pub/databases/metagenomics/mgnify_genomes/human-gut/v1.0/all_genomes/MGYG-HGUT-025/MGYG-HGUT-02528/genomes2/GUT_GENOME068168.gff.gz
GUT_GENOME068177	MAG	Anaerostipes hadrus	-	UHGG	Sweden	Europe	ftp://ftp.ebi.ac.uk/pub/databases/metagenomics/mgnify_genomes/human-gut/v1.0/all_genomes/MGYG-HGUT-025/MGYG-HGUT-02528/genomes4/GUT_GENOME068177.gff.gz
GUT_GENOME068763	MAG	Anaerostipes hadrus	-	UHGG	Sweden	Europe	ftp://ftp.ebi.ac.uk/pub/databases/metagenomics/mgnify_genomes/human-gut/v1.0/all_genomes/MGYG-HGUT-025/MGYG-HGUT-02528/genomes5/GUT_GENOME068763.gff.gz
GUT_GENOME069065	MAG	Anaerostipes hadrus	-	UHGG	Denmark	Europe	ftp://ftp.ebi.ac.uk/pub/databases/metagenomics/mgnify_genomes/human-gut/v1.0/all_genomes/MGYG-HGUT-025/MGYG-HGUT-02528/genomes4/GUT_GENOME069065.gff.gz
GUT_GENOME071780	MAG	Anaerostipes hadrus	-	UHGG	Spain	Europe	ftp://ftp.ebi.ac.uk/pub/databases/metagenomics/mgnify_genomes/human-gut/v1.0/all_genomes/MGYG-HGUT-025/MGYG-HGUT-02528/genomes5/GUT_GENOME071780.gff.gz
GUT_GENOME071843	MAG	Anaerostipes hadrus	-	UHGG	Spain	Europe	ftp://ftp.ebi.ac.uk/pub/databases/metagenomics/mgnify_genomes/human-gut/v1.0/all_genomes/MGYG-HGUT-025/MGYG-HGUT-02528/genomes2/GUT_GENOME071843.gff.gz
GUT_GENOME071896	MAG	Anaerostipes hadrus	-	UHGG	Spain	Europe	ftp://ftp.ebi.ac.uk/pub/databases/metagenomics/mgnify_genomes/human-gut/v1.0/all_genomes/MGYG-HGUT-025/MGYG-HGUT-02528/genomes5/GUT_GENOME071896.gff.gz
GUT_GENOME072105	MAG	Anaerostipes hadrus	-	UHGG	Spain	Europe	ftp://ftp.ebi.ac.uk/pub/databases/metagenomics/mgnify_genomes/human-gut/v1.0/all_genomes/MGYG-HGUT-025/MGYG-HGUT-02528/genomes6/GUT_GENOME072105.gff.gz
GUT_GENOME072134	MAG	Anaerostipes hadrus	-	UHGG	Spain	Europe	ftp://ftp.ebi.ac.uk/pub/databases/metagenomics/mgnify_genomes/human-gut/v1.0/all_genomes/MGYG-HGUT-025/MGYG-HGUT-02528/genomes3/GUT_GENOME072134.gff.gz
GUT_GENOME072585	MAG	Anaerostipes hadrus	-	UHGG	Spain	Europe	ftp://ftp.ebi.ac.uk/pub/databases/metagenomics/mgnify_genomes/human-gut/v1.0/all_genomes/MGYG-HGUT-025/MGYG-HGUT-02528/genomes2/GUT_GENOME072585.gff.gz
GUT_GENOME072632	MAG	Anaerostipes hadrus	-	UHGG	Spain	Europe	ftp://ftp.ebi.ac.uk/pub/databases/metagenomics/mgnify_genomes/human-gut/v1.0/all_genomes/MGYG-HGUT-025/MGYG-HGUT-02528/genomes2/GUT_GENOME072632.gff.gz
GUT_GENOME072793	MAG	Anaerostipes hadrus	-	UHGG	Spain	Europe	ftp://ftp.ebi.ac.uk/pub/databases/metagenomics/mgnify_genomes/human-gut/v1.0/all_genomes/MGYG-HGUT-025/MGYG-HGUT-02528/genomes1/GUT_GENOME072793.gff.gz
GUT_GENOME072875	MAG	Anaerostipes hadrus	-	UHGG	Spain	Europe	ftp://ftp.ebi.ac.uk/pub/databases/metagenomics/mgnify_genomes/human-gut/v1.0/all_genomes/MGYG-HGUT-025/MGYG-HGUT-02528/genomes5/GUT_GENOME072875.gff.gz
GUT_GENOME073005	MAG	Anaerostipes hadrus	-	UHGG	Spain	Europe	ftp://ftp.ebi.ac.uk/pub/databases/metagenomics/mgnify_genomes/human-gut/v1.0/all_genomes/MGYG-HGUT-025/MGYG-HGUT-02528/genomes6/GUT_GENOME073005.gff.gz
GUT_GENOME073110	MAG	Anaerostipes hadrus	-	UHGG	Spain	Europe	ftp://ftp.ebi.ac.uk/pub/databases/metagenomics/mgnify_genomes/human-gut/v1.0/all_genomes/MGYG-HGUT-025/MGYG-HGUT-02528/genomes1/GUT_GENOME073110.gff.gz
GUT_GENOME073167	MAG	Anaerostipes hadrus	-	UHGG	Spain	Europe	ftp://ftp.ebi.ac.uk/pub/databases/metagenomics/mgnify_genomes/human-gut/v1.0/all_genomes/MGYG-HGUT-025/MGYG-HGUT-02528/genomes6/GUT_GENOME073167.gff.gz
GUT_GENOME073238	MAG	Anaerostipes hadrus	-	UHGG	Spain	Europe	ftp://ftp.ebi.ac.uk/pub/databases/metagenomics/mgnify_genomes/human-gut/v1.0/all_genomes/MGYG-HGUT-025/MGYG-HGUT-02528/genomes5/GUT_GENOME073238.gff.gz
GUT_GENOME073349	MAG	Anaerostipes hadrus	-	UHGG	Spain	Europe	ftp://ftp.ebi.ac.uk/pub/databases/metagenomics/mgnify_genomes/human-gut/v1.0/all_genomes/MGYG-HGUT-025/MGYG-HGUT-02528/genomes6/GUT_GENOME073349.gff.gz
GUT_GENOME074048	MAG	Anaerostipes hadrus	-	UHGG	Spain	Europe	ftp://ftp.ebi.ac.uk/pub/databases/metagenomics/mgnify_genomes/human-gut/v1.0/all_genomes/MGYG-HGUT-025/MGYG-HGUT-02528/genomes4/GUT_GENOME074048.gff.gz
GUT_GENOME074342	MAG	Anaerostipes hadrus	-	UHGG	Spain	Europe	ftp://ftp.ebi.ac.uk/pub/databases/metagenomics/mgnify_genomes/human-gut/v1.0/all_genomes/MGYG-HGUT-025/MGYG-HGUT-02528/genomes6/GUT_GENOME074342.gff.gz
GUT_GENOME074830	MAG	Anaerostipes hadrus	-	UHGG	Spain	Europe	ftp://ftp.ebi.ac.uk/pub/databases/metagenomics/mgnify_genomes/human-gut/v1.0/all_genomes/MGYG-HGUT-025/MGYG-HGUT-02528/genomes2/GUT_GENOME074830.gff.gz
GUT_GENOME075085	MAG	Anaerostipes hadrus	-	UHGG	Spain	Europe	ftp://ftp.ebi.ac.uk/pub/databases/metagenomics/mgnify_genomes/human-gut/v1.0/all_genomes/MGYG-HGUT-025/MGYG-HGUT-02528/genomes1/GUT_GENOME075085.gff.gz
GUT_GENOME075251	MAG	Anaerostipes hadrus	-	UHGG	Spain	Europe	ftp://ftp.ebi.ac.uk/pub/databases/metagenomics/mgnify_genomes/human-gut/v1.0/all_genomes/MGYG-HGUT-025/MGYG-HGUT-02528/genomes4/GUT_GENOME075251.gff.gz
GUT_GENOME075288	MAG	Anaerostipes hadrus	-	UHGG	Spain	Europe	ftp://ftp.ebi.ac.uk/pub/databases/metagenomics/mgnify_genomes/human-gut/v1.0/all_genomes/MGYG-HGUT-025/MGYG-HGUT-02528/genomes2/GUT_GENOME075288.gff.gz
GUT_GENOME075392	MAG	Anaerostipes hadrus	-	UHGG	Spain	Europe	ftp://ftp.ebi.ac.uk/pub/databases/metagenomics/mgnify_genomes/human-gut/v1.0/all_genomes/MGYG-HGUT-025/MGYG-HGUT-02528/genomes3/GUT_GENOME075392.gff.gz
GUT_GENOME075452	MAG	Anaerostipes hadrus	-	UHGG	Spain	Europe	ftp://ftp.ebi.ac.uk/pub/databases/metagenomics/mgnify_genomes/human-gut/v1.0/all_genomes/MGYG-HGUT-025/MGYG-HGUT-02528/genomes6/GUT_GENOME075452.gff.gz
GUT_GENOME075515	MAG	Anaerostipes hadrus	-	UHGG	Sweden	Europe	ftp://ftp.ebi.ac.uk/pub/databases/metagenomics/mgnify_genomes/human-gut/v1.0/all_genomes/MGYG-HGUT-025/MGYG-HGUT-02528/genomes6/GUT_GENOME075515.gff.gz
GUT_GENOME075578	MAG	Anaerostipes hadrus	-	UHGG	Sweden	Europe	ftp://ftp.ebi.ac.uk/pub/databases/metagenomics/mgnify_genomes/human-gut/v1.0/all_genomes/MGYG-HGUT-025/MGYG-HGUT-02528/genomes3/GUT_GENOME075578.gff.gz
GUT_GENOME075729	MAG	Anaerostipes hadrus	-	UHGG	Sweden	Europe	ftp://ftp.ebi.ac.uk/pub/databases/metagenomics/mgnify_genomes/human-gut/v1.0/all_genomes/MGYG-HGUT-025/MGYG-HGUT-02528/genomes5/GUT_GENOME075729.gff.gz
GUT_GENOME076058	MAG	Anaerostipes hadrus	-	UHGG	Sweden	Europe	ftp://ftp.ebi.ac.uk/pub/databases/metagenomics/mgnify_genomes/human-gut/v1.0/all_genomes/MGYG-HGUT-025/MGYG-HGUT-02528/genomes1/GUT_GENOME076058.gff.gz
GUT_GENOME076437	MAG	Anaerostipes hadrus	-	UHGG	Sweden	Europe	ftp://ftp.ebi.ac.uk/pub/databases/metagenomics/mgnify_genomes/human-gut/v1.0/all_genomes/MGYG-HGUT-025/MGYG-HGUT-02528/genomes2/GUT_GENOME076437.gff.gz
GUT_GENOME076898	MAG	Anaerostipes hadrus	-	UHGG	Sweden	Europe	ftp://ftp.ebi.ac.uk/pub/databases/metagenomics/mgnify_genomes/human-gut/v1.0/all_genomes/MGYG-HGUT-025/MGYG-HGUT-02528/genomes3/GUT_GENOME076898.gff.gz
GUT_GENOME076926	MAG	Anaerostipes hadrus	-	UHGG	Sweden	Europe	ftp://ftp.ebi.ac.uk/pub/databases/metagenomics/mgnify_genomes/human-gut/v1.0/all_genomes/MGYG-HGUT-025/MGYG-HGUT-02528/genomes5/GUT_GENOME076926.gff.gz
GUT_GENOME076943	MAG	Anaerostipes hadrus	-	UHGG	Sweden	Europe	ftp://ftp.ebi.ac.uk/pub/databases/metagenomics/mgnify_genomes/human-gut/v1.0/all_genomes/MGYG-HGUT-025/MGYG-HGUT-02528/genomes3/GUT_GENOME076943.gff.gz
GUT_GENOME077008	MAG	Anaerostipes hadrus	-	UHGG	Sweden	Europe	ftp://ftp.ebi.ac.uk/pub/databases/metagenomics/mgnify_genomes/human-gut/v1.0/all_genomes/MGYG-HGUT-025/MGYG-HGUT-02528/genomes2/GUT_GENOME077008.gff.gz
GUT_GENOME077131	MAG	Anaerostipes hadrus	-	UHGG	Sweden	Europe	ftp://ftp.ebi.ac.uk/pub/databases/metagenomics/mgnify_genomes/human-gut/v1.0/all_genomes/MGYG-HGUT-025/MGYG-HGUT-02528/genomes4/GUT_GENOME077131.gff.gz
GUT_GENOME077214	MAG	Anaerostipes hadrus	-	UHGG	Sweden	Europe	ftp://ftp.ebi.ac.uk/pub/databases/metagenomics/mgnify_genomes/human-gut/v1.0/all_genomes/MGYG-HGUT-025/MGYG-HGUT-02528/genomes2/GUT_GENOME077214.gff.gz
GUT_GENOME077306	MAG	Anaerostipes hadrus	-	UHGG	Sweden	Europe	ftp://ftp.ebi.ac.uk/pub/databases/metagenomics/mgnify_genomes/human-gut/v1.0/all_genomes/MGYG-HGUT-025/MGYG-HGUT-02528/genomes2/GUT_GENOME077306.gff.gz
GUT_GENOME077634	MAG	Anaerostipes hadrus	-	UHGG	Sweden	Europe	ftp://ftp.ebi.ac.uk/pub/databases/metagenomics/mgnify_genomes/human-gut/v1.0/all_genomes/MGYG-HGUT-025/MGYG-HGUT-02528/genomes1/GUT_GENOME077634.gff.gz
GUT_GENOME078116	MAG	Anaerostipes hadrus	-	UHGG	Sweden	Europe	ftp://ftp.ebi.ac.uk/pub/databases/metagenomics/mgnify_genomes/human-gut/v1.0/all_genomes/MGYG-HGUT-025/MGYG-HGUT-02528/genomes6/GUT_GENOME078116.gff.gz
GUT_GENOME078300	MAG	Anaerostipes hadrus	-	UHGG	Sweden	Europe	ftp://ftp.ebi.ac.uk/pub/databases/metagenomics/mgnify_genomes/human-gut/v1.0/all_genomes/MGYG-HGUT-025/MGYG-HGUT-02528/genomes4/GUT_GENOME078300.gff.gz
GUT_GENOME078640	MAG	Anaerostipes hadrus	-	UHGG	Sweden	Europe	ftp://ftp.ebi.ac.uk/pub/databases/metagenomics/mgnify_genomes/human-gut/v1.0/all_genomes/MGYG-HGUT-025/MGYG-HGUT-02528/genomes1/GUT_GENOME078640.gff.gz
GUT_GENOME079450	MAG	Anaerostipes hadrus	-	UHGG	Sweden	Europe	ftp://ftp.ebi.ac.uk/pub/databases/metagenomics/mgnify_genomes/human-gut/v1.0/all_genomes/MGYG-HGUT-025/MGYG-HGUT-02528/genomes1/GUT_GENOME079450.gff.gz
GUT_GENOME079474	MAG	Anaerostipes hadrus	-	UHGG	Sweden	Europe	ftp://ftp.ebi.ac.uk/pub/databases/metagenomics/mgnify_genomes/human-gut/v1.0/all_genomes/MGYG-HGUT-025/MGYG-HGUT-02528/genomes1/GUT_GENOME079474.gff.gz
GUT_GENOME079951	MAG	Anaerostipes hadrus	-	UHGG	Sweden	Europe	ftp://ftp.ebi.ac.uk/pub/databases/metagenomics/mgnify_genomes/human-gut/v1.0/all_genomes/MGYG-HGUT-025/MGYG-HGUT-02528/genomes3/GUT_GENOME079951.gff.gz
GUT_GENOME080187	MAG	Anaerostipes hadrus	-	UHGG	Sweden	Europe	ftp://ftp.ebi.ac.uk/pub/databases/metagenomics/mgnify_genomes/human-gut/v1.0/all_genomes/MGYG-HGUT-025/MGYG-HGUT-02528/genomes4/GUT_GENOME080187.gff.gz
GUT_GENOME080465	MAG	Anaerostipes hadrus	-	UHGG	Sweden	Europe	ftp://ftp.ebi.ac.uk/pub/databases/metagenomics/mgnify_genomes/human-gut/v1.0/all_genomes/MGYG-HGUT-025/MGYG-HGUT-02528/genomes1/GUT_GENOME080465.gff.gz
GUT_GENOME080696	MAG	Anaerostipes hadrus	-	UHGG	China	Asia	ftp://ftp.ebi.ac.uk/pub/databases/metagenomics/mgnify_genomes/human-gut/v1.0/all_genomes/MGYG-HGUT-025/MGYG-HGUT-02528/genomes6/GUT_GENOME080696.gff.gz
GUT_GENOME081239	MAG	Anaerostipes hadrus	-	UHGG	China	Asia	ftp://ftp.ebi.ac.uk/pub/databases/metagenomics/mgnify_genomes/human-gut/v1.0/all_genomes/MGYG-HGUT-025/MGYG-HGUT-02528/genomes6/GUT_GENOME081239.gff.gz
GUT_GENOME082204	MAG	Anaerostipes hadrus	-	UHGG	China	Asia	ftp://ftp.ebi.ac.uk/pub/databases/metagenomics/mgnify_genomes/human-gut/v1.0/all_genomes/MGYG-HGUT-025/MGYG-HGUT-02528/genomes4/GUT_GENOME082204.gff.gz
GUT_GENOME082400	MAG	Anaerostipes hadrus	-	UHGG	China	Asia	ftp://ftp.ebi.ac.uk/pub/databases/metagenomics/mgnify_genomes/human-gut/v1.0/all_genomes/MGYG-HGUT-025/MGYG-HGUT-02528/genomes6/GUT_GENOME082400.gff.gz
GUT_GENOME082533	MAG	Anaerostipes hadrus	-	UHGG	China	Asia	ftp://ftp.ebi.ac.uk/pub/databases/metagenomics/mgnify_genomes/human-gut/v1.0/all_genomes/MGYG-HGUT-025/MGYG-HGUT-02528/genomes3/GUT_GENOME082533.gff.gz
GUT_GENOME082894	MAG	Anaerostipes hadrus	-	UHGG	China	Asia	ftp://ftp.ebi.ac.uk/pub/databases/metagenomics/mgnify_genomes/human-gut/v1.0/all_genomes/MGYG-HGUT-025/MGYG-HGUT-02528/genomes5/GUT_GENOME082894.gff.gz
GUT_GENOME083682	MAG	Anaerostipes hadrus	-	UHGG	China	Asia	ftp://ftp.ebi.ac.uk/pub/databases/metagenomics/mgnify_genomes/human-gut/v1.0/all_genomes/MGYG-HGUT-025/MGYG-HGUT-02528/genomes4/GUT_GENOME083682.gff.gz
GUT_GENOME083925	MAG	Anaerostipes hadrus	-	UHGG	China	Asia	ftp://ftp.ebi.ac.uk/pub/databases/metagenomics/mgnify_genomes/human-gut/v1.0/all_genomes/MGYG-HGUT-025/MGYG-HGUT-02528/genomes3/GUT_GENOME083925.gff.gz
GUT_GENOME084957	MAG	Anaerostipes hadrus	-	UHGG	China	Asia	ftp://ftp.ebi.ac.uk/pub/databases/metagenomics/mgnify_genomes/human-gut/v1.0/all_genomes/MGYG-HGUT-025/MGYG-HGUT-02528/genomes6/GUT_GENOME084957.gff.gz
GUT_GENOME085309	MAG	Anaerostipes hadrus	-	UHGG	China	Asia	ftp://ftp.ebi.ac.uk/pub/databases/metagenomics/mgnify_genomes/human-gut/v1.0/all_genomes/MGYG-HGUT-025/MGYG-HGUT-02528/genomes3/GUT_GENOME085309.gff.gz
GUT_GENOME085334	MAG	Anaerostipes hadrus	-	UHGG	China	Asia	ftp://ftp.ebi.ac.uk/pub/databases/metagenomics/mgnify_genomes/human-gut/v1.0/all_genomes/MGYG-HGUT-025/MGYG-HGUT-02528/genomes5/GUT_GENOME085334.gff.gz
GUT_GENOME085399	MAG	Anaerostipes hadrus	-	UHGG	China	Asia	ftp://ftp.ebi.ac.uk/pub/databases/metagenomics/mgnify_genomes/human-gut/v1.0/all_genomes/MGYG-HGUT-025/MGYG-HGUT-02528/genomes1/GUT_GENOME085399.gff.gz
GUT_GENOME085576	MAG	Anaerostipes hadrus	-	UHGG	China	Asia	ftp://ftp.ebi.ac.uk/pub/databases/metagenomics/mgnify_genomes/human-gut/v1.0/all_genomes/MGYG-HGUT-025/MGYG-HGUT-02528/genomes3/GUT_GENOME085576.gff.gz
GUT_GENOME086012	MAG	Anaerostipes hadrus	-	UHGG	China	Asia	ftp://ftp.ebi.ac.uk/pub/databases/metagenomics/mgnify_genomes/human-gut/v1.0/all_genomes/MGYG-HGUT-025/MGYG-HGUT-02528/genomes5/GUT_GENOME086012.gff.gz
GUT_GENOME086079	MAG	Anaerostipes hadrus	-	UHGG	China	Asia	ftp://ftp.ebi.ac.uk/pub/databases/metagenomics/mgnify_genomes/human-gut/v1.0/all_genomes/MGYG-HGUT-025/MGYG-HGUT-02528/genomes5/GUT_GENOME086079.gff.gz
GUT_GENOME087034	MAG	Anaerostipes hadrus	-	UHGG	Austria	Europe	ftp://ftp.ebi.ac.uk/pub/databases/metagenomics/mgnify_genomes/human-gut/v1.0/all_genomes/MGYG-HGUT-025/MGYG-HGUT-02528/genomes3/GUT_GENOME087034.gff.gz
GUT_GENOME087038	MAG	Anaerostipes hadrus	-	UHGG	Austria	Europe	ftp://ftp.ebi.ac.uk/pub/databases/metagenomics/mgnify_genomes/human-gut/v1.0/all_genomes/MGYG-HGUT-025/MGYG-HGUT-02528/genomes4/GUT_GENOME087038.gff.gz
GUT_GENOME087098	MAG	Anaerostipes hadrus	-	UHGG	Austria	Europe	ftp://ftp.ebi.ac.uk/pub/databases/metagenomics/mgnify_genomes/human-gut/v1.0/all_genomes/MGYG-HGUT-025/MGYG-HGUT-02528/genomes3/GUT_GENOME087098.gff.gz
GUT_GENOME087241	MAG	Anaerostipes hadrus	-	UHGG	Austria	Europe	ftp://ftp.ebi.ac.uk/pub/databases/metagenomics/mgnify_genomes/human-gut/v1.0/all_genomes/MGYG-HGUT-025/MGYG-HGUT-02528/genomes6/GUT_GENOME087241.gff.gz
GUT_GENOME087257	MAG	Anaerostipes hadrus	-	UHGG	Austria	Europe	ftp://ftp.ebi.ac.uk/pub/databases/metagenomics/mgnify_genomes/human-gut/v1.0/all_genomes/MGYG-HGUT-025/MGYG-HGUT-02528/genomes3/GUT_GENOME087257.gff.gz
GUT_GENOME087308	MAG	Anaerostipes hadrus	-	UHGG	Austria	Europe	ftp://ftp.ebi.ac.uk/pub/databases/metagenomics/mgnify_genomes/human-gut/v1.0/all_genomes/MGYG-HGUT-025/MGYG-HGUT-02528/genomes2/GUT_GENOME087308.gff.gz
GUT_GENOME087518	MAG	Anaerostipes hadrus	-	UHGG	Austria	Europe	ftp://ftp.ebi.ac.uk/pub/databases/metagenomics/mgnify_genomes/human-gut/v1.0/all_genomes/MGYG-HGUT-025/MGYG-HGUT-02528/genomes1/GUT_GENOME087518.gff.gz
GUT_GENOME087664	MAG	Anaerostipes hadrus	-	UHGG	Austria	Europe	ftp://ftp.ebi.ac.uk/pub/databases/metagenomics/mgnify_genomes/human-gut/v1.0/all_genomes/MGYG-HGUT-025/MGYG-HGUT-02528/genomes4/GUT_GENOME087664.gff.gz
GUT_GENOME087750	MAG	Anaerostipes hadrus	-	UHGG	Austria	Europe	ftp://ftp.ebi.ac.uk/pub/databases/metagenomics/mgnify_genomes/human-gut/v1.0/all_genomes/MGYG-HGUT-025/MGYG-HGUT-02528/genomes1/GUT_GENOME087750.gff.gz
GUT_GENOME087783	MAG	Anaerostipes hadrus	-	UHGG	Austria	Europe	ftp://ftp.ebi.ac.uk/pub/databases/metagenomics/mgnify_genomes/human-gut/v1.0/all_genomes/MGYG-HGUT-025/MGYG-HGUT-02528/genomes6/GUT_GENOME087783.gff.gz
GUT_GENOME087880	MAG	Anaerostipes hadrus	-	UHGG	Austria	Europe	ftp://ftp.ebi.ac.uk/pub/databases/metagenomics/mgnify_genomes/human-gut/v1.0/all_genomes/MGYG-HGUT-025/MGYG-HGUT-02528/genomes3/GUT_GENOME087880.gff.gz
GUT_GENOME088180	MAG	Anaerostipes hadrus	-	UHGG	Austria	Europe	ftp://ftp.ebi.ac.uk/pub/databases/metagenomics/mgnify_genomes/human-gut/v1.0/all_genomes/MGYG-HGUT-025/MGYG-HGUT-02528/genomes1/GUT_GENOME088180.gff.gz
GUT_GENOME088436	MAG	Anaerostipes hadrus	-	UHGG	Austria	Europe	ftp://ftp.ebi.ac.uk/pub/databases/metagenomics/mgnify_genomes/human-gut/v1.0/all_genomes/MGYG-HGUT-025/MGYG-HGUT-02528/genomes4/GUT_GENOME088436.gff.gz
GUT_GENOME088463	MAG	Anaerostipes hadrus	-	UHGG	Austria	Europe	ftp://ftp.ebi.ac.uk/pub/databases/metagenomics/mgnify_genomes/human-gut/v1.0/all_genomes/MGYG-HGUT-025/MGYG-HGUT-02528/genomes1/GUT_GENOME088463.gff.gz
GUT_GENOME088567	MAG	Anaerostipes hadrus	-	UHGG	Austria	Europe	ftp://ftp.ebi.ac.uk/pub/databases/metagenomics/mgnify_genomes/human-gut/v1.0/all_genomes/MGYG-HGUT-025/MGYG-HGUT-02528/genomes3/GUT_GENOME088567.gff.gz
GUT_GENOME088615	MAG	Anaerostipes hadrus	-	UHGG	Austria	Europe	ftp://ftp.ebi.ac.uk/pub/databases/metagenomics/mgnify_genomes/human-gut/v1.0/all_genomes/MGYG-HGUT-025/MGYG-HGUT-02528/genomes3/GUT_GENOME088615.gff.gz
GUT_GENOME088651	MAG	Anaerostipes hadrus	-	UHGG	Austria	Europe	ftp://ftp.ebi.ac.uk/pub/databases/metagenomics/mgnify_genomes/human-gut/v1.0/all_genomes/MGYG-HGUT-025/MGYG-HGUT-02528/genomes1/GUT_GENOME088651.gff.gz
GUT_GENOME088740	MAG	Anaerostipes hadrus	-	UHGG	Austria	Europe	ftp://ftp.ebi.ac.uk/pub/databases/metagenomics/mgnify_genomes/human-gut/v1.0/all_genomes/MGYG-HGUT-025/MGYG-HGUT-02528/genomes6/GUT_GENOME088740.gff.gz
GUT_GENOME088849	MAG	Anaerostipes hadrus	-	UHGG	Austria	Europe	ftp://ftp.ebi.ac.uk/pub/databases/metagenomics/mgnify_genomes/human-gut/v1.0/all_genomes/MGYG-HGUT-025/MGYG-HGUT-02528/genomes4/GUT_GENOME088849.gff.gz
GUT_GENOME088948	MAG	Anaerostipes hadrus	-	UHGG	Austria	Europe	ftp://ftp.ebi.ac.uk/pub/databases/metagenomics/mgnify_genomes/human-gut/v1.0/all_genomes/MGYG-HGUT-025/MGYG-HGUT-02528/genomes3/GUT_GENOME088948.gff.gz
GUT_GENOME089008	MAG	Anaerostipes hadrus	-	UHGG	Austria	Europe	ftp://ftp.ebi.ac.uk/pub/databases/metagenomics/mgnify_genomes/human-gut/v1.0/all_genomes/MGYG-HGUT-025/MGYG-HGUT-02528/genomes2/GUT_GENOME089008.gff.gz
GUT_GENOME089056	MAG	Anaerostipes hadrus	-	UHGG	Austria	Europe	ftp://ftp.ebi.ac.uk/pub/databases/metagenomics/mgnify_genomes/human-gut/v1.0/all_genomes/MGYG-HGUT-025/MGYG-HGUT-02528/genomes1/GUT_GENOME089056.gff.gz
GUT_GENOME089127	MAG	Anaerostipes hadrus	-	UHGG	Austria	Europe	ftp://ftp.ebi.ac.uk/pub/databases/metagenomics/mgnify_genomes/human-gut/v1.0/all_genomes/MGYG-HGUT-025/MGYG-HGUT-02528/genomes3/GUT_GENOME089127.gff.gz
GUT_GENOME089154	MAG	Anaerostipes hadrus	-	UHGG	Austria	Europe	ftp://ftp.ebi.ac.uk/pub/databases/metagenomics/mgnify_genomes/human-gut/v1.0/all_genomes/MGYG-HGUT-025/MGYG-HGUT-02528/genomes1/GUT_GENOME089154.gff.gz
GUT_GENOME089259	MAG	Anaerostipes hadrus	-	UHGG	Austria	Europe	ftp://ftp.ebi.ac.uk/pub/databases/metagenomics/mgnify_genomes/human-gut/v1.0/all_genomes/MGYG-HGUT-025/MGYG-HGUT-02528/genomes2/GUT_GENOME089259.gff.gz
GUT_GENOME089374	MAG	Anaerostipes hadrus	-	UHGG	Austria	Europe	ftp://ftp.ebi.ac.uk/pub/databases/metagenomics/mgnify_genomes/human-gut/v1.0/all_genomes/MGYG-HGUT-025/MGYG-HGUT-02528/genomes5/GUT_GENOME089374.gff.gz
GUT_GENOME089447	MAG	Anaerostipes hadrus	-	UHGG	Austria	Europe	ftp://ftp.ebi.ac.uk/pub/databases/metagenomics/mgnify_genomes/human-gut/v1.0/all_genomes/MGYG-HGUT-025/MGYG-HGUT-02528/genomes3/GUT_GENOME089447.gff.gz
GUT_GENOME089507	MAG	Anaerostipes hadrus	-	UHGG	Austria	Europe	ftp://ftp.ebi.ac.uk/pub/databases/metagenomics/mgnify_genomes/human-gut/v1.0/all_genomes/MGYG-HGUT-025/MGYG-HGUT-02528/genomes3/GUT_GENOME089507.gff.gz
GUT_GENOME089733	MAG	Anaerostipes hadrus	-	UHGG	Austria	Europe	ftp://ftp.ebi.ac.uk/pub/databases/metagenomics/mgnify_genomes/human-gut/v1.0/all_genomes/MGYG-HGUT-025/MGYG-HGUT-02528/genomes4/GUT_GENOME089733.gff.gz
GUT_GENOME090344	MAG	Anaerostipes hadrus	-	UHGG	Austria	Europe	ftp://ftp.ebi.ac.uk/pub/databases/metagenomics/mgnify_genomes/human-gut/v1.0/all_genomes/MGYG-HGUT-025/MGYG-HGUT-02528/genomes3/GUT_GENOME090344.gff.gz
GUT_GENOME090655	MAG	Anaerostipes hadrus	-	UHGG	Austria	Europe	ftp://ftp.ebi.ac.uk/pub/databases/metagenomics/mgnify_genomes/human-gut/v1.0/all_genomes/MGYG-HGUT-025/MGYG-HGUT-02528/genomes3/GUT_GENOME090655.gff.gz
GUT_GENOME090970	MAG	Anaerostipes hadrus	-	UHGG	Austria	Europe	ftp://ftp.ebi.ac.uk/pub/databases/metagenomics/mgnify_genomes/human-gut/v1.0/all_genomes/MGYG-HGUT-025/MGYG-HGUT-02528/genomes2/GUT_GENOME090970.gff.gz
GUT_GENOME091281	MAG	Anaerostipes hadrus	-	UHGG	Austria	Europe	ftp://ftp.ebi.ac.uk/pub/databases/metagenomics/mgnify_genomes/human-gut/v1.0/all_genomes/MGYG-HGUT-025/MGYG-HGUT-02528/genomes2/GUT_GENOME091281.gff.gz
GUT_GENOME091754	MAG	Anaerostipes hadrus	-	UHGG	Austria	Europe	ftp://ftp.ebi.ac.uk/pub/databases/metagenomics/mgnify_genomes/human-gut/v1.0/all_genomes/MGYG-HGUT-025/MGYG-HGUT-02528/genomes2/GUT_GENOME091754.gff.gz
GUT_GENOME092233	MAG	Anaerostipes hadrus	-	UHGG	Austria	Europe	ftp://ftp.ebi.ac.uk/pub/databases/metagenomics/mgnify_genomes/human-gut/v1.0/all_genomes/MGYG-HGUT-025/MGYG-HGUT-02528/genomes2/GUT_GENOME092233.gff.gz
GUT_GENOME092395	MAG	Anaerostipes hadrus	-	UHGG	Austria	Europe	ftp://ftp.ebi.ac.uk/pub/databases/metagenomics/mgnify_genomes/human-gut/v1.0/all_genomes/MGYG-HGUT-025/MGYG-HGUT-02528/genomes5/GUT_GENOME092395.gff.gz
GUT_GENOME092714	MAG	Anaerostipes hadrus	-	UHGG	Austria	Europe	ftp://ftp.ebi.ac.uk/pub/databases/metagenomics/mgnify_genomes/human-gut/v1.0/all_genomes/MGYG-HGUT-025/MGYG-HGUT-02528/genomes5/GUT_GENOME092714.gff.gz
GUT_GENOME093647	MAG	Anaerostipes hadrus	-	UHGG	Austria	Europe	ftp://ftp.ebi.ac.uk/pub/databases/metagenomics/mgnify_genomes/human-gut/v1.0/all_genomes/MGYG-HGUT-025/MGYG-HGUT-02528/genomes1/GUT_GENOME093647.gff.gz
GUT_GENOME095975	Isolate	Anaerostipes hadrus	SS2/1	UHGG	NA	NA	ftp://ftp.ebi.ac.uk/pub/databases/metagenomics/mgnify_genomes/human-gut/v1.0/all_genomes/MGYG-HGUT-025/MGYG-HGUT-02528/genomes3/GUT_GENOME095975.gff.gz
GUT_GENOME096159	Isolate	Anaerostipes hadrus	5_1_63FAA	UHGG	NA	NA	ftp://ftp.ebi.ac.uk/pub/databases/metagenomics/mgnify_genomes/human-gut/v1.0/all_genomes/MGYG-HGUT-025/MGYG-HGUT-02528/genomes2/GUT_GENOME096159.gff.gz
GUT_GENOME097026	MAG	Anaerostipes hadrus	-	UHGG	United States	North America	ftp://ftp.ebi.ac.uk/pub/databases/metagenomics/mgnify_genomes/human-gut/v1.0/all_genomes/MGYG-HGUT-025/MGYG-HGUT-02528/genomes3/GUT_GENOME097026.gff.gz
GUT_GENOME097269	MAG	Anaerostipes hadrus	-	UHGG	United States	North America	ftp://ftp.ebi.ac.uk/pub/databases/metagenomics/mgnify_genomes/human-gut/v1.0/all_genomes/MGYG-HGUT-025/MGYG-HGUT-02528/genomes1/GUT_GENOME097269.gff.gz
GUT_GENOME097619	MAG	Anaerostipes hadrus	-	UHGG	United States	North America	ftp://ftp.ebi.ac.uk/pub/databases/metagenomics/mgnify_genomes/human-gut/v1.0/all_genomes/MGYG-HGUT-025/MGYG-HGUT-02528/genomes1/GUT_GENOME097619.gff.gz
GUT_GENOME097627	MAG	Anaerostipes hadrus	-	UHGG	Canada	North America	ftp://ftp.ebi.ac.uk/pub/databases/metagenomics/mgnify_genomes/human-gut/v1.0/all_genomes/MGYG-HGUT-025/MGYG-HGUT-02528/genomes4/GUT_GENOME097627.gff.gz
GUT_GENOME097647	MAG	Anaerostipes hadrus	-	UHGG	Canada	North America	ftp://ftp.ebi.ac.uk/pub/databases/metagenomics/mgnify_genomes/human-gut/v1.0/all_genomes/MGYG-HGUT-025/MGYG-HGUT-02528/genomes2/GUT_GENOME097647.gff.gz
GUT_GENOME098580	MAG	Anaerostipes hadrus	-	UHGG	China	Asia	ftp://ftp.ebi.ac.uk/pub/databases/metagenomics/mgnify_genomes/human-gut/v1.0/all_genomes/MGYG-HGUT-025/MGYG-HGUT-02528/genomes4/GUT_GENOME098580.gff.gz
GUT_GENOME099154	MAG	Anaerostipes hadrus	-	UHGG	China	Asia	ftp://ftp.ebi.ac.uk/pub/databases/metagenomics/mgnify_genomes/human-gut/v1.0/all_genomes/MGYG-HGUT-025/MGYG-HGUT-02528/genomes3/GUT_GENOME099154.gff.gz
GUT_GENOME103531	MAG	Anaerostipes hadrus	-	UHGG	United Kingdom	Europe	ftp://ftp.ebi.ac.uk/pub/databases/metagenomics/mgnify_genomes/human-gut/v1.0/all_genomes/MGYG-HGUT-025/MGYG-HGUT-02528/genomes5/GUT_GENOME103531.gff.gz
GUT_GENOME103605	MAG	Anaerostipes hadrus	-	UHGG	United Kingdom	Europe	ftp://ftp.ebi.ac.uk/pub/databases/metagenomics/mgnify_genomes/human-gut/v1.0/all_genomes/MGYG-HGUT-025/MGYG-HGUT-02528/genomes3/GUT_GENOME103605.gff.gz
GUT_GENOME105037	MAG	Anaerostipes hadrus	-	UHGG	Sweden	Europe	ftp://ftp.ebi.ac.uk/pub/databases/metagenomics/mgnify_genomes/human-gut/v1.0/all_genomes/MGYG-HGUT-025/MGYG-HGUT-02528/genomes5/GUT_GENOME105037.gff.gz
GUT_GENOME105576	MAG	Anaerostipes hadrus	-	UHGG	Sweden	Europe	ftp://ftp.ebi.ac.uk/pub/databases/metagenomics/mgnify_genomes/human-gut/v1.0/all_genomes/MGYG-HGUT-025/MGYG-HGUT-02528/genomes5/GUT_GENOME105576.gff.gz
GUT_GENOME106832	MAG	Anaerostipes hadrus	-	UHGG	Finland	Europe	ftp://ftp.ebi.ac.uk/pub/databases/metagenomics/mgnify_genomes/human-gut/v1.0/all_genomes/MGYG-HGUT-025/MGYG-HGUT-02528/genomes4/GUT_GENOME106832.gff.gz
GUT_GENOME106977	MAG	Anaerostipes hadrus	-	UHGG	Finland	Europe	ftp://ftp.ebi.ac.uk/pub/databases/metagenomics/mgnify_genomes/human-gut/v1.0/all_genomes/MGYG-HGUT-025/MGYG-HGUT-02528/genomes6/GUT_GENOME106977.gff.gz
GUT_GENOME107277	MAG	Anaerostipes hadrus	-	UHGG	Finland	Europe	ftp://ftp.ebi.ac.uk/pub/databases/metagenomics/mgnify_genomes/human-gut/v1.0/all_genomes/MGYG-HGUT-025/MGYG-HGUT-02528/genomes2/GUT_GENOME107277.gff.gz
GUT_GENOME108716	MAG	Anaerostipes hadrus	-	UHGG	Denmark	Europe	ftp://ftp.ebi.ac.uk/pub/databases/metagenomics/mgnify_genomes/human-gut/v1.0/all_genomes/MGYG-HGUT-025/MGYG-HGUT-02528/genomes4/GUT_GENOME108716.gff.gz
GUT_GENOME109177	MAG	Anaerostipes hadrus	-	UHGG	Denmark	Europe	ftp://ftp.ebi.ac.uk/pub/databases/metagenomics/mgnify_genomes/human-gut/v1.0/all_genomes/MGYG-HGUT-025/MGYG-HGUT-02528/genomes5/GUT_GENOME109177.gff.gz
GUT_GENOME109535	MAG	Anaerostipes hadrus	-	UHGG	Denmark	Europe	ftp://ftp.ebi.ac.uk/pub/databases/metagenomics/mgnify_genomes/human-gut/v1.0/all_genomes/MGYG-HGUT-025/MGYG-HGUT-02528/genomes4/GUT_GENOME109535.gff.gz
GUT_GENOME111322	MAG	Anaerostipes hadrus	-	UHGG	Denmark	Europe	ftp://ftp.ebi.ac.uk/pub/databases/metagenomics/mgnify_genomes/human-gut/v1.0/all_genomes/MGYG-HGUT-025/MGYG-HGUT-02528/genomes4/GUT_GENOME111322.gff.gz
GUT_GENOME111574	MAG	Anaerostipes hadrus	-	UHGG	Denmark	Europe	ftp://ftp.ebi.ac.uk/pub/databases/metagenomics/mgnify_genomes/human-gut/v1.0/all_genomes/MGYG-HGUT-025/MGYG-HGUT-02528/genomes5/GUT_GENOME111574.gff.gz
GUT_GENOME112319	MAG	Anaerostipes hadrus	-	UHGG	Denmark	Europe	ftp://ftp.ebi.ac.uk/pub/databases/metagenomics/mgnify_genomes/human-gut/v1.0/all_genomes/MGYG-HGUT-025/MGYG-HGUT-02528/genomes1/GUT_GENOME112319.gff.gz
GUT_GENOME112507	MAG	Anaerostipes hadrus	-	UHGG	Denmark	Europe	ftp://ftp.ebi.ac.uk/pub/databases/metagenomics/mgnify_genomes/human-gut/v1.0/all_genomes/MGYG-HGUT-025/MGYG-HGUT-02528/genomes6/GUT_GENOME112507.gff.gz
GUT_GENOME114070	MAG	Anaerostipes hadrus	-	UHGG	Denmark	Europe	ftp://ftp.ebi.ac.uk/pub/databases/metagenomics/mgnify_genomes/human-gut/v1.0/all_genomes/MGYG-HGUT-025/MGYG-HGUT-02528/genomes3/GUT_GENOME114070.gff.gz
GUT_GENOME114999	MAG	Anaerostipes hadrus	-	UHGG	Denmark	Europe	ftp://ftp.ebi.ac.uk/pub/databases/metagenomics/mgnify_genomes/human-gut/v1.0/all_genomes/MGYG-HGUT-025/MGYG-HGUT-02528/genomes3/GUT_GENOME114999.gff.gz
GUT_GENOME117525	MAG	Anaerostipes hadrus	-	UHGG	Denmark	Europe	ftp://ftp.ebi.ac.uk/pub/databases/metagenomics/mgnify_genomes/human-gut/v1.0/all_genomes/MGYG-HGUT-025/MGYG-HGUT-02528/genomes1/GUT_GENOME117525.gff.gz
GUT_GENOME118584	MAG	Anaerostipes hadrus	-	UHGG	Spain	Europe	ftp://ftp.ebi.ac.uk/pub/databases/metagenomics/mgnify_genomes/human-gut/v1.0/all_genomes/MGYG-HGUT-025/MGYG-HGUT-02528/genomes6/GUT_GENOME118584.gff.gz
GUT_GENOME119360	MAG	Anaerostipes hadrus	-	UHGG	Spain	Europe	ftp://ftp.ebi.ac.uk/pub/databases/metagenomics/mgnify_genomes/human-gut/v1.0/all_genomes/MGYG-HGUT-025/MGYG-HGUT-02528/genomes6/GUT_GENOME119360.gff.gz
GUT_GENOME120037	MAG	Anaerostipes hadrus	-	UHGG	Spain	Europe	ftp://ftp.ebi.ac.uk/pub/databases/metagenomics/mgnify_genomes/human-gut/v1.0/all_genomes/MGYG-HGUT-025/MGYG-HGUT-02528/genomes5/GUT_GENOME120037.gff.gz
GUT_GENOME120858	MAG	Anaerostipes hadrus	-	UHGG	Spain	Europe	ftp://ftp.ebi.ac.uk/pub/databases/metagenomics/mgnify_genomes/human-gut/v1.0/all_genomes/MGYG-HGUT-025/MGYG-HGUT-02528/genomes5/GUT_GENOME120858.gff.gz
GUT_GENOME121403	MAG	Anaerostipes hadrus	-	UHGG	Spain	Europe	ftp://ftp.ebi.ac.uk/pub/databases/metagenomics/mgnify_genomes/human-gut/v1.0/all_genomes/MGYG-HGUT-025/MGYG-HGUT-02528/genomes5/GUT_GENOME121403.gff.gz
GUT_GENOME121443	MAG	Anaerostipes hadrus	-	UHGG	Spain	Europe	ftp://ftp.ebi.ac.uk/pub/databases/metagenomics/mgnify_genomes/human-gut/v1.0/all_genomes/MGYG-HGUT-025/MGYG-HGUT-02528/genomes3/GUT_GENOME121443.gff.gz
GUT_GENOME126355	MAG	Anaerostipes hadrus	-	UHGG	Netherlands	Europe	ftp://ftp.ebi.ac.uk/pub/databases/metagenomics/mgnify_genomes/human-gut/v1.0/all_genomes/MGYG-HGUT-025/MGYG-HGUT-02528/genomes4/GUT_GENOME126355.gff.gz
GUT_GENOME126662	MAG	Anaerostipes hadrus	-	UHGG	Netherlands	Europe	ftp://ftp.ebi.ac.uk/pub/databases/metagenomics/mgnify_genomes/human-gut/v1.0/all_genomes/MGYG-HGUT-025/MGYG-HGUT-02528/genomes5/GUT_GENOME126662.gff.gz
GUT_GENOME129932	MAG	Anaerostipes hadrus	-	UHGG	United States	North America	ftp://ftp.ebi.ac.uk/pub/databases/metagenomics/mgnify_genomes/human-gut/v1.0/all_genomes/MGYG-HGUT-025/MGYG-HGUT-02528/genomes3/GUT_GENOME129932.gff.gz
GUT_GENOME130022	MAG	Anaerostipes hadrus	-	UHGG	United States	North America	ftp://ftp.ebi.ac.uk/pub/databases/metagenomics/mgnify_genomes/human-gut/v1.0/all_genomes/MGYG-HGUT-025/MGYG-HGUT-02528/genomes6/GUT_GENOME130022.gff.gz
GUT_GENOME130453	MAG	Anaerostipes hadrus	-	UHGG	United States	North America	ftp://ftp.ebi.ac.uk/pub/databases/metagenomics/mgnify_genomes/human-gut/v1.0/all_genomes/MGYG-HGUT-025/MGYG-HGUT-02528/genomes3/GUT_GENOME130453.gff.gz
GUT_GENOME133130	MAG	Anaerostipes hadrus	-	UHGG	Denmark	Europe	ftp://ftp.ebi.ac.uk/pub/databases/metagenomics/mgnify_genomes/human-gut/v1.0/all_genomes/MGYG-HGUT-025/MGYG-HGUT-02528/genomes5/GUT_GENOME133130.gff.gz
GUT_GENOME134998	MAG	Anaerostipes hadrus	-	UHGG	Spain	Europe	ftp://ftp.ebi.ac.uk/pub/databases/metagenomics/mgnify_genomes/human-gut/v1.0/all_genomes/MGYG-HGUT-025/MGYG-HGUT-02528/genomes3/GUT_GENOME134998.gff.gz
GUT_GENOME135220	MAG	Anaerostipes hadrus	-	UHGG	Spain	Europe	ftp://ftp.ebi.ac.uk/pub/databases/metagenomics/mgnify_genomes/human-gut/v1.0/all_genomes/MGYG-HGUT-025/MGYG-HGUT-02528/genomes2/GUT_GENOME135220.gff.gz
GUT_GENOME136890	MAG	Anaerostipes hadrus	-	UHGG	Spain	Europe	ftp://ftp.ebi.ac.uk/pub/databases/metagenomics/mgnify_genomes/human-gut/v1.0/all_genomes/MGYG-HGUT-025/MGYG-HGUT-02528/genomes5/GUT_GENOME136890.gff.gz
GUT_GENOME137327	MAG	Anaerostipes hadrus	-	UHGG	Spain	Europe	ftp://ftp.ebi.ac.uk/pub/databases/metagenomics/mgnify_genomes/human-gut/v1.0/all_genomes/MGYG-HGUT-025/MGYG-HGUT-02528/genomes1/GUT_GENOME137327.gff.gz
GUT_GENOME137375	MAG	Anaerostipes hadrus	-	UHGG	Spain	Europe	ftp://ftp.ebi.ac.uk/pub/databases/metagenomics/mgnify_genomes/human-gut/v1.0/all_genomes/MGYG-HGUT-025/MGYG-HGUT-02528/genomes4/GUT_GENOME137375.gff.gz
GUT_GENOME137545	MAG	Anaerostipes hadrus	-	UHGG	Spain	Europe	ftp://ftp.ebi.ac.uk/pub/databases/metagenomics/mgnify_genomes/human-gut/v1.0/all_genomes/MGYG-HGUT-025/MGYG-HGUT-02528/genomes2/GUT_GENOME137545.gff.gz
GUT_GENOME137728	MAG	Anaerostipes hadrus	-	UHGG	Spain	Europe	ftp://ftp.ebi.ac.uk/pub/databases/metagenomics/mgnify_genomes/human-gut/v1.0/all_genomes/MGYG-HGUT-025/MGYG-HGUT-02528/genomes3/GUT_GENOME137728.gff.gz
GUT_GENOME137850	MAG	Anaerostipes hadrus	-	UHGG	Spain	Europe	ftp://ftp.ebi.ac.uk/pub/databases/metagenomics/mgnify_genomes/human-gut/v1.0/all_genomes/MGYG-HGUT-025/MGYG-HGUT-02528/genomes3/GUT_GENOME137850.gff.gz
GUT_GENOME138237	MAG	Anaerostipes hadrus	-	UHGG	Spain	Europe	ftp://ftp.ebi.ac.uk/pub/databases/metagenomics/mgnify_genomes/human-gut/v1.0/all_genomes/MGYG-HGUT-025/MGYG-HGUT-02528/genomes5/GUT_GENOME138237.gff.gz
GUT_GENOME138432	MAG	Anaerostipes hadrus	-	UHGG	Spain	Europe	ftp://ftp.ebi.ac.uk/pub/databases/metagenomics/mgnify_genomes/human-gut/v1.0/all_genomes/MGYG-HGUT-025/MGYG-HGUT-02528/genomes4/GUT_GENOME138432.gff.gz
GUT_GENOME140238	Isolate	Anaerostipes hadrus	OM02-26	UHGG	China	Asia	ftp://ftp.ebi.ac.uk/pub/databases/metagenomics/mgnify_genomes/human-gut/v1.0/all_genomes/MGYG-HGUT-025/MGYG-HGUT-02528/genomes3/GUT_GENOME140238.gff.gz
GUT_GENOME148016	MAG	Anaerostipes hadrus	-	UHGG	China	Asia	ftp://ftp.ebi.ac.uk/pub/databases/metagenomics/mgnify_genomes/human-gut/v1.0/all_genomes/MGYG-HGUT-025/MGYG-HGUT-02528/genomes2/GUT_GENOME148016.gff.gz
GUT_GENOME148750	MAG	Anaerostipes hadrus	-	UHGG	China	Asia	ftp://ftp.ebi.ac.uk/pub/databases/metagenomics/mgnify_genomes/human-gut/v1.0/all_genomes/MGYG-HGUT-025/MGYG-HGUT-02528/genomes1/GUT_GENOME148750.gff.gz
GUT_GENOME148869	MAG	Anaerostipes hadrus	-	UHGG	China	Asia	ftp://ftp.ebi.ac.uk/pub/databases/metagenomics/mgnify_genomes/human-gut/v1.0/all_genomes/MGYG-HGUT-025/MGYG-HGUT-02528/genomes5/GUT_GENOME148869.gff.gz
GUT_GENOME151010	MAG	Anaerostipes hadrus	-	UHGG	China	Asia	ftp://ftp.ebi.ac.uk/pub/databases/metagenomics/mgnify_genomes/human-gut/v1.0/all_genomes/MGYG-HGUT-025/MGYG-HGUT-02528/genomes6/GUT_GENOME151010.gff.gz
GUT_GENOME151278	MAG	Anaerostipes hadrus	-	UHGG	China	Asia	ftp://ftp.ebi.ac.uk/pub/databases/metagenomics/mgnify_genomes/human-gut/v1.0/all_genomes/MGYG-HGUT-025/MGYG-HGUT-02528/genomes2/GUT_GENOME151278.gff.gz
GUT_GENOME151305	MAG	Anaerostipes hadrus	-	UHGG	China	Asia	ftp://ftp.ebi.ac.uk/pub/databases/metagenomics/mgnify_genomes/human-gut/v1.0/all_genomes/MGYG-HGUT-025/MGYG-HGUT-02528/genomes6/GUT_GENOME151305.gff.gz
GUT_GENOME152247	MAG	Anaerostipes hadrus	-	UHGG	China	Asia	ftp://ftp.ebi.ac.uk/pub/databases/metagenomics/mgnify_genomes/human-gut/v1.0/all_genomes/MGYG-HGUT-025/MGYG-HGUT-02528/genomes4/GUT_GENOME152247.gff.gz
GUT_GENOME152443	MAG	Anaerostipes hadrus	-	UHGG	China	Asia	ftp://ftp.ebi.ac.uk/pub/databases/metagenomics/mgnify_genomes/human-gut/v1.0/all_genomes/MGYG-HGUT-025/MGYG-HGUT-02528/genomes3/GUT_GENOME152443.gff.gz
GUT_GENOME152581	MAG	Anaerostipes hadrus	-	UHGG	China	Asia	ftp://ftp.ebi.ac.uk/pub/databases/metagenomics/mgnify_genomes/human-gut/v1.0/all_genomes/MGYG-HGUT-025/MGYG-HGUT-02528/genomes1/GUT_GENOME152581.gff.gz
GUT_GENOME152941	MAG	Anaerostipes hadrus	-	UHGG	China	Asia	ftp://ftp.ebi.ac.uk/pub/databases/metagenomics/mgnify_genomes/human-gut/v1.0/all_genomes/MGYG-HGUT-025/MGYG-HGUT-02528/genomes2/GUT_GENOME152941.gff.gz
GUT_GENOME152984	MAG	Anaerostipes hadrus	-	UHGG	China	Asia	ftp://ftp.ebi.ac.uk/pub/databases/metagenomics/mgnify_genomes/human-gut/v1.0/all_genomes/MGYG-HGUT-025/MGYG-HGUT-02528/genomes4/GUT_GENOME152984.gff.gz
GUT_GENOME160105	MAG	Anaerostipes hadrus	-	UHGG	Netherlands	Europe	ftp://ftp.ebi.ac.uk/pub/databases/metagenomics/mgnify_genomes/human-gut/v1.0/all_genomes/MGYG-HGUT-025/MGYG-HGUT-02528/genomes1/GUT_GENOME160105.gff.gz
GUT_GENOME160546	MAG	Anaerostipes hadrus	-	UHGG	Netherlands	Europe	ftp://ftp.ebi.ac.uk/pub/databases/metagenomics/mgnify_genomes/human-gut/v1.0/all_genomes/MGYG-HGUT-025/MGYG-HGUT-02528/genomes2/GUT_GENOME160546.gff.gz
GUT_GENOME161129	MAG	Anaerostipes hadrus	-	UHGG	Netherlands	Europe	ftp://ftp.ebi.ac.uk/pub/databases/metagenomics/mgnify_genomes/human-gut/v1.0/all_genomes/MGYG-HGUT-025/MGYG-HGUT-02528/genomes2/GUT_GENOME161129.gff.gz
GUT_GENOME161296	MAG	Anaerostipes hadrus	-	UHGG	Netherlands	Europe	ftp://ftp.ebi.ac.uk/pub/databases/metagenomics/mgnify_genomes/human-gut/v1.0/all_genomes/MGYG-HGUT-025/MGYG-HGUT-02528/genomes2/GUT_GENOME161296.gff.gz
GUT_GENOME162535	MAG	Anaerostipes hadrus	-	UHGG	Netherlands	Europe	ftp://ftp.ebi.ac.uk/pub/databases/metagenomics/mgnify_genomes/human-gut/v1.0/all_genomes/MGYG-HGUT-025/MGYG-HGUT-02528/genomes3/GUT_GENOME162535.gff.gz
GUT_GENOME165686	MAG	Anaerostipes hadrus	-	UHGG	United States	North America	ftp://ftp.ebi.ac.uk/pub/databases/metagenomics/mgnify_genomes/human-gut/v1.0/all_genomes/MGYG-HGUT-025/MGYG-HGUT-02528/genomes2/GUT_GENOME165686.gff.gz
GUT_GENOME167515	MAG	Anaerostipes hadrus	-	UHGG	Denmark	Europe	ftp://ftp.ebi.ac.uk/pub/databases/metagenomics/mgnify_genomes/human-gut/v1.0/all_genomes/MGYG-HGUT-025/MGYG-HGUT-02528/genomes2/GUT_GENOME167515.gff.gz
GUT_GENOME167591	MAG	Anaerostipes hadrus	-	UHGG	Denmark	Europe	ftp://ftp.ebi.ac.uk/pub/databases/metagenomics/mgnify_genomes/human-gut/v1.0/all_genomes/MGYG-HGUT-025/MGYG-HGUT-02528/genomes2/GUT_GENOME167591.gff.gz
GUT_GENOME170114	MAG	Anaerostipes hadrus	-	UHGG	United States	North America	ftp://ftp.ebi.ac.uk/pub/databases/metagenomics/mgnify_genomes/human-gut/v1.0/all_genomes/MGYG-HGUT-025/MGYG-HGUT-02528/genomes2/GUT_GENOME170114.gff.gz
GUT_GENOME170286	MAG	Anaerostipes hadrus	-	UHGG	United States	North America	ftp://ftp.ebi.ac.uk/pub/databases/metagenomics/mgnify_genomes/human-gut/v1.0/all_genomes/MGYG-HGUT-025/MGYG-HGUT-02528/genomes2/GUT_GENOME170286.gff.gz
GUT_GENOME170930	MAG	Anaerostipes hadrus	-	UHGG	United States	North America	ftp://ftp.ebi.ac.uk/pub/databases/metagenomics/mgnify_genomes/human-gut/v1.0/all_genomes/MGYG-HGUT-025/MGYG-HGUT-02528/genomes5/GUT_GENOME170930.gff.gz
GUT_GENOME173007	MAG	Anaerostipes hadrus	-	UHGG	United States	North America	ftp://ftp.ebi.ac.uk/pub/databases/metagenomics/mgnify_genomes/human-gut/v1.0/all_genomes/MGYG-HGUT-025/MGYG-HGUT-02528/genomes4/GUT_GENOME173007.gff.gz
GUT_GENOME174899	MAG	Anaerostipes hadrus	-	UHGG	United States	North America	ftp://ftp.ebi.ac.uk/pub/databases/metagenomics/mgnify_genomes/human-gut/v1.0/all_genomes/MGYG-HGUT-025/MGYG-HGUT-02528/genomes6/GUT_GENOME174899.gff.gz
GUT_GENOME175050	MAG	Anaerostipes hadrus	-	UHGG	United States	North America	ftp://ftp.ebi.ac.uk/pub/databases/metagenomics/mgnify_genomes/human-gut/v1.0/all_genomes/MGYG-HGUT-025/MGYG-HGUT-02528/genomes2/GUT_GENOME175050.gff.gz
GUT_GENOME175543	MAG	Anaerostipes hadrus	-	UHGG	United States	North America	ftp://ftp.ebi.ac.uk/pub/databases/metagenomics/mgnify_genomes/human-gut/v1.0/all_genomes/MGYG-HGUT-025/MGYG-HGUT-02528/genomes5/GUT_GENOME175543.gff.gz
GUT_GENOME175764	MAG	Anaerostipes hadrus	-	UHGG	United States	North America	ftp://ftp.ebi.ac.uk/pub/databases/metagenomics/mgnify_genomes/human-gut/v1.0/all_genomes/MGYG-HGUT-025/MGYG-HGUT-02528/genomes6/GUT_GENOME175764.gff.gz
GUT_GENOME178138	MAG	Anaerostipes hadrus	-	UHGG	China	Asia	ftp://ftp.ebi.ac.uk/pub/databases/metagenomics/mgnify_genomes/human-gut/v1.0/all_genomes/MGYG-HGUT-025/MGYG-HGUT-02528/genomes1/GUT_GENOME178138.gff.gz
GUT_GENOME178887	MAG	Anaerostipes hadrus	-	UHGG	China	Asia	ftp://ftp.ebi.ac.uk/pub/databases/metagenomics/mgnify_genomes/human-gut/v1.0/all_genomes/MGYG-HGUT-025/MGYG-HGUT-02528/genomes6/GUT_GENOME178887.gff.gz
GUT_GENOME178901	MAG	Anaerostipes hadrus	-	UHGG	China	Asia	ftp://ftp.ebi.ac.uk/pub/databases/metagenomics/mgnify_genomes/human-gut/v1.0/all_genomes/MGYG-HGUT-025/MGYG-HGUT-02528/genomes6/GUT_GENOME178901.gff.gz
GUT_GENOME178955	MAG	Anaerostipes hadrus	-	UHGG	United Kingdom	Europe	ftp://ftp.ebi.ac.uk/pub/databases/metagenomics/mgnify_genomes/human-gut/v1.0/all_genomes/MGYG-HGUT-025/MGYG-HGUT-02528/genomes2/GUT_GENOME178955.gff.gz
GUT_GENOME179955	MAG	Anaerostipes hadrus	-	UHGG	United States	North America	ftp://ftp.ebi.ac.uk/pub/databases/metagenomics/mgnify_genomes/human-gut/v1.0/all_genomes/MGYG-HGUT-025/MGYG-HGUT-02528/genomes2/GUT_GENOME179955.gff.gz
GUT_GENOME182272	MAG	Anaerostipes hadrus	-	UHGG	Russia	Europe	ftp://ftp.ebi.ac.uk/pub/databases/metagenomics/mgnify_genomes/human-gut/v1.0/all_genomes/MGYG-HGUT-025/MGYG-HGUT-02528/genomes2/GUT_GENOME182272.gff.gz
GUT_GENOME182376	MAG	Anaerostipes hadrus	-	UHGG	Finland	Europe	ftp://ftp.ebi.ac.uk/pub/databases/metagenomics/mgnify_genomes/human-gut/v1.0/all_genomes/MGYG-HGUT-025/MGYG-HGUT-02528/genomes4/GUT_GENOME182376.gff.gz
GUT_GENOME183476	MAG	Anaerostipes hadrus	-	UHGG	Russia	Europe	ftp://ftp.ebi.ac.uk/pub/databases/metagenomics/mgnify_genomes/human-gut/v1.0/all_genomes/MGYG-HGUT-025/MGYG-HGUT-02528/genomes1/GUT_GENOME183476.gff.gz
GUT_GENOME184717	MAG	Anaerostipes hadrus	-	UHGG	United States	North America	ftp://ftp.ebi.ac.uk/pub/databases/metagenomics/mgnify_genomes/human-gut/v1.0/all_genomes/MGYG-HGUT-025/MGYG-HGUT-02528/genomes1/GUT_GENOME184717.gff.gz
GUT_GENOME185581	MAG	Anaerostipes hadrus	-	UHGG	United States	North America	ftp://ftp.ebi.ac.uk/pub/databases/metagenomics/mgnify_genomes/human-gut/v1.0/all_genomes/MGYG-HGUT-025/MGYG-HGUT-02528/genomes5/GUT_GENOME185581.gff.gz
GUT_GENOME185989	MAG	Anaerostipes hadrus	-	UHGG	United States	North America	ftp://ftp.ebi.ac.uk/pub/databases/metagenomics/mgnify_genomes/human-gut/v1.0/all_genomes/MGYG-HGUT-025/MGYG-HGUT-02528/genomes5/GUT_GENOME185989.gff.gz
GUT_GENOME186299	MAG	Anaerostipes hadrus	-	UHGG	United States	North America	ftp://ftp.ebi.ac.uk/pub/databases/metagenomics/mgnify_genomes/human-gut/v1.0/all_genomes/MGYG-HGUT-025/MGYG-HGUT-02528/genomes5/GUT_GENOME186299.gff.gz
GUT_GENOME186976	MAG	Anaerostipes hadrus	-	UHGG	United States	North America	ftp://ftp.ebi.ac.uk/pub/databases/metagenomics/mgnify_genomes/human-gut/v1.0/all_genomes/MGYG-HGUT-025/MGYG-HGUT-02528/genomes4/GUT_GENOME186976.gff.gz
GUT_GENOME187272	MAG	Anaerostipes hadrus	-	UHGG	United States	North America	ftp://ftp.ebi.ac.uk/pub/databases/metagenomics/mgnify_genomes/human-gut/v1.0/all_genomes/MGYG-HGUT-025/MGYG-HGUT-02528/genomes6/GUT_GENOME187272.gff.gz
GUT_GENOME187300	MAG	Anaerostipes hadrus	-	UHGG	United States	North America	ftp://ftp.ebi.ac.uk/pub/databases/metagenomics/mgnify_genomes/human-gut/v1.0/all_genomes/MGYG-HGUT-025/MGYG-HGUT-02528/genomes2/GUT_GENOME187300.gff.gz
GUT_GENOME187739	MAG	Anaerostipes hadrus	-	UHGG	China	Asia	ftp://ftp.ebi.ac.uk/pub/databases/metagenomics/mgnify_genomes/human-gut/v1.0/all_genomes/MGYG-HGUT-025/MGYG-HGUT-02528/genomes1/GUT_GENOME187739.gff.gz
GUT_GENOME187976	MAG	Anaerostipes hadrus	-	UHGG	China	Asia	ftp://ftp.ebi.ac.uk/pub/databases/metagenomics/mgnify_genomes/human-gut/v1.0/all_genomes/MGYG-HGUT-025/MGYG-HGUT-02528/genomes5/GUT_GENOME187976.gff.gz
GUT_GENOME188351	MAG	Anaerostipes hadrus	-	UHGG	China	Asia	ftp://ftp.ebi.ac.uk/pub/databases/metagenomics/mgnify_genomes/human-gut/v1.0/all_genomes/MGYG-HGUT-025/MGYG-HGUT-02528/genomes3/GUT_GENOME188351.gff.gz
GUT_GENOME189578	MAG	Anaerostipes hadrus	-	UHGG	United States	North America	ftp://ftp.ebi.ac.uk/pub/databases/metagenomics/mgnify_genomes/human-gut/v1.0/all_genomes/MGYG-HGUT-025/MGYG-HGUT-02528/genomes5/GUT_GENOME189578.gff.gz
GUT_GENOME190069	MAG	Anaerostipes hadrus	-	UHGG	United States	North America	ftp://ftp.ebi.ac.uk/pub/databases/metagenomics/mgnify_genomes/human-gut/v1.0/all_genomes/MGYG-HGUT-025/MGYG-HGUT-02528/genomes4/GUT_GENOME190069.gff.gz
GUT_GENOME190241	MAG	Anaerostipes hadrus	-	UHGG	United States	North America	ftp://ftp.ebi.ac.uk/pub/databases/metagenomics/mgnify_genomes/human-gut/v1.0/all_genomes/MGYG-HGUT-025/MGYG-HGUT-02528/genomes6/GUT_GENOME190241.gff.gz
GUT_GENOME191749	MAG	Anaerostipes hadrus	-	UHGG	United States	North America	ftp://ftp.ebi.ac.uk/pub/databases/metagenomics/mgnify_genomes/human-gut/v1.0/all_genomes/MGYG-HGUT-025/MGYG-HGUT-02528/genomes6/GUT_GENOME191749.gff.gz
GUT_GENOME191862	MAG	Anaerostipes hadrus	-	UHGG	United States	North America	ftp://ftp.ebi.ac.uk/pub/databases/metagenomics/mgnify_genomes/human-gut/v1.0/all_genomes/MGYG-HGUT-025/MGYG-HGUT-02528/genomes4/GUT_GENOME191862.gff.gz
GUT_GENOME191895	MAG	Anaerostipes hadrus	-	UHGG	United States	North America	ftp://ftp.ebi.ac.uk/pub/databases/metagenomics/mgnify_genomes/human-gut/v1.0/all_genomes/MGYG-HGUT-025/MGYG-HGUT-02528/genomes6/GUT_GENOME191895.gff.gz
GUT_GENOME192215	MAG	Anaerostipes hadrus	-	UHGG	United States	North America	ftp://ftp.ebi.ac.uk/pub/databases/metagenomics/mgnify_genomes/human-gut/v1.0/all_genomes/MGYG-HGUT-025/MGYG-HGUT-02528/genomes5/GUT_GENOME192215.gff.gz
GUT_GENOME192636	MAG	Anaerostipes hadrus	-	UHGG	United States	North America	ftp://ftp.ebi.ac.uk/pub/databases/metagenomics/mgnify_genomes/human-gut/v1.0/all_genomes/MGYG-HGUT-025/MGYG-HGUT-02528/genomes1/GUT_GENOME192636.gff.gz
GUT_GENOME193962	MAG	Anaerostipes hadrus	-	UHGG	United States	North America	ftp://ftp.ebi.ac.uk/pub/databases/metagenomics/mgnify_genomes/human-gut/v1.0/all_genomes/MGYG-HGUT-025/MGYG-HGUT-02528/genomes3/GUT_GENOME193962.gff.gz
GUT_GENOME194468	MAG	Anaerostipes hadrus	-	UHGG	United States	North America	ftp://ftp.ebi.ac.uk/pub/databases/metagenomics/mgnify_genomes/human-gut/v1.0/all_genomes/MGYG-HGUT-025/MGYG-HGUT-02528/genomes4/GUT_GENOME194468.gff.gz
GUT_GENOME194912	MAG	Anaerostipes hadrus	-	UHGG	China	Asia	ftp://ftp.ebi.ac.uk/pub/databases/metagenomics/mgnify_genomes/human-gut/v1.0/all_genomes/MGYG-HGUT-025/MGYG-HGUT-02528/genomes3/GUT_GENOME194912.gff.gz
GUT_GENOME196290	MAG	Anaerostipes hadrus	-	UHGG	Netherlands	Europe	ftp://ftp.ebi.ac.uk/pub/databases/metagenomics/mgnify_genomes/human-gut/v1.0/all_genomes/MGYG-HGUT-025/MGYG-HGUT-02528/genomes2/GUT_GENOME196290.gff.gz
GUT_GENOME196419	MAG	Anaerostipes hadrus	-	UHGG	Netherlands	Europe	ftp://ftp.ebi.ac.uk/pub/databases/metagenomics/mgnify_genomes/human-gut/v1.0/all_genomes/MGYG-HGUT-025/MGYG-HGUT-02528/genomes5/GUT_GENOME196419.gff.gz
GUT_GENOME196516	MAG	Anaerostipes hadrus	-	UHGG	Netherlands	Europe	ftp://ftp.ebi.ac.uk/pub/databases/metagenomics/mgnify_genomes/human-gut/v1.0/all_genomes/MGYG-HGUT-025/MGYG-HGUT-02528/genomes5/GUT_GENOME196516.gff.gz
GUT_GENOME196618	MAG	Anaerostipes hadrus	-	UHGG	Netherlands	Europe	ftp://ftp.ebi.ac.uk/pub/databases/metagenomics/mgnify_genomes/human-gut/v1.0/all_genomes/MGYG-HGUT-025/MGYG-HGUT-02528/genomes3/GUT_GENOME196618.gff.gz
GUT_GENOME197296	MAG	Anaerostipes hadrus	-	UHGG	Netherlands	Europe	ftp://ftp.ebi.ac.uk/pub/databases/metagenomics/mgnify_genomes/human-gut/v1.0/all_genomes/MGYG-HGUT-025/MGYG-HGUT-02528/genomes6/GUT_GENOME197296.gff.gz
GUT_GENOME197478	MAG	Anaerostipes hadrus	-	UHGG	Netherlands	Europe	ftp://ftp.ebi.ac.uk/pub/databases/metagenomics/mgnify_genomes/human-gut/v1.0/all_genomes/MGYG-HGUT-025/MGYG-HGUT-02528/genomes1/GUT_GENOME197478.gff.gz
GUT_GENOME197780	MAG	Anaerostipes hadrus	-	UHGG	Netherlands	Europe	ftp://ftp.ebi.ac.uk/pub/databases/metagenomics/mgnify_genomes/human-gut/v1.0/all_genomes/MGYG-HGUT-025/MGYG-HGUT-02528/genomes6/GUT_GENOME197780.gff.gz
GUT_GENOME198309	MAG	Anaerostipes hadrus	-	UHGG	Netherlands	Europe	ftp://ftp.ebi.ac.uk/pub/databases/metagenomics/mgnify_genomes/human-gut/v1.0/all_genomes/MGYG-HGUT-025/MGYG-HGUT-02528/genomes3/GUT_GENOME198309.gff.gz
GUT_GENOME198425	MAG	Anaerostipes hadrus	-	UHGG	United States	North America	ftp://ftp.ebi.ac.uk/pub/databases/metagenomics/mgnify_genomes/human-gut/v1.0/all_genomes/MGYG-HGUT-025/MGYG-HGUT-02528/genomes3/GUT_GENOME198425.gff.gz
GUT_GENOME198476	MAG	Anaerostipes hadrus	-	UHGG	United States	North America	ftp://ftp.ebi.ac.uk/pub/databases/metagenomics/mgnify_genomes/human-gut/v1.0/all_genomes/MGYG-HGUT-025/MGYG-HGUT-02528/genomes2/GUT_GENOME198476.gff.gz
GUT_GENOME198485	MAG	Anaerostipes hadrus	-	UHGG	United States	North America	ftp://ftp.ebi.ac.uk/pub/databases/metagenomics/mgnify_genomes/human-gut/v1.0/all_genomes/MGYG-HGUT-025/MGYG-HGUT-02528/genomes4/GUT_GENOME198485.gff.gz
GUT_GENOME198556	MAG	Anaerostipes hadrus	-	UHGG	United States	North America	ftp://ftp.ebi.ac.uk/pub/databases/metagenomics/mgnify_genomes/human-gut/v1.0/all_genomes/MGYG-HGUT-025/MGYG-HGUT-02528/genomes1/GUT_GENOME198556.gff.gz
GUT_GENOME198874	MAG	Anaerostipes hadrus	-	UHGG	United States	North America	ftp://ftp.ebi.ac.uk/pub/databases/metagenomics/mgnify_genomes/human-gut/v1.0/all_genomes/MGYG-HGUT-025/MGYG-HGUT-02528/genomes2/GUT_GENOME198874.gff.gz
GUT_GENOME199110	MAG	Anaerostipes hadrus	-	UHGG	United States	North America	ftp://ftp.ebi.ac.uk/pub/databases/metagenomics/mgnify_genomes/human-gut/v1.0/all_genomes/MGYG-HGUT-025/MGYG-HGUT-02528/genomes1/GUT_GENOME199110.gff.gz
GUT_GENOME204858	MAG	Anaerostipes hadrus	-	UHGG	Spain	Europe	ftp://ftp.ebi.ac.uk/pub/databases/metagenomics/mgnify_genomes/human-gut/v1.0/all_genomes/MGYG-HGUT-025/MGYG-HGUT-02528/genomes1/GUT_GENOME204858.gff.gz
GUT_GENOME208778	MAG	Anaerostipes hadrus	-	UHGG	United States	North America	ftp://ftp.ebi.ac.uk/pub/databases/metagenomics/mgnify_genomes/human-gut/v1.0/all_genomes/MGYG-HGUT-025/MGYG-HGUT-02528/genomes3/GUT_GENOME208778.gff.gz
GUT_GENOME217199	MAG	Anaerostipes hadrus	-	UHGG	United States	North America	ftp://ftp.ebi.ac.uk/pub/databases/metagenomics/mgnify_genomes/human-gut/v1.0/all_genomes/MGYG-HGUT-025/MGYG-HGUT-02528/genomes3/GUT_GENOME217199.gff.gz
GUT_GENOME217542	MAG	Anaerostipes hadrus	-	UHGG	United States	North America	ftp://ftp.ebi.ac.uk/pub/databases/metagenomics/mgnify_genomes/human-gut/v1.0/all_genomes/MGYG-HGUT-025/MGYG-HGUT-02528/genomes3/GUT_GENOME217542.gff.gz
GUT_GENOME219227	MAG	Anaerostipes hadrus	-	UHGG	United States	North America	ftp://ftp.ebi.ac.uk/pub/databases/metagenomics/mgnify_genomes/human-gut/v1.0/all_genomes/MGYG-HGUT-025/MGYG-HGUT-02528/genomes2/GUT_GENOME219227.gff.gz
GUT_GENOME219629	MAG	Anaerostipes hadrus	-	UHGG	United States	North America	ftp://ftp.ebi.ac.uk/pub/databases/metagenomics/mgnify_genomes/human-gut/v1.0/all_genomes/MGYG-HGUT-025/MGYG-HGUT-02528/genomes4/GUT_GENOME219629.gff.gz
GUT_GENOME222679	MAG	Anaerostipes hadrus	-	UHGG	Estonia	Europe	ftp://ftp.ebi.ac.uk/pub/databases/metagenomics/mgnify_genomes/human-gut/v1.0/all_genomes/MGYG-HGUT-025/MGYG-HGUT-02528/genomes3/GUT_GENOME222679.gff.gz
GUT_GENOME223214	MAG	Anaerostipes hadrus	-	UHGG	Finland	Europe	ftp://ftp.ebi.ac.uk/pub/databases/metagenomics/mgnify_genomes/human-gut/v1.0/all_genomes/MGYG-HGUT-025/MGYG-HGUT-02528/genomes4/GUT_GENOME223214.gff.gz
GUT_GENOME225486	MAG	Anaerostipes hadrus	-	UHGG	Russia	Europe	ftp://ftp.ebi.ac.uk/pub/databases/metagenomics/mgnify_genomes/human-gut/v1.0/all_genomes/MGYG-HGUT-025/MGYG-HGUT-02528/genomes4/GUT_GENOME225486.gff.gz
GUT_GENOME226924	MAG	Anaerostipes hadrus	-	UHGG	China	Asia	ftp://ftp.ebi.ac.uk/pub/databases/metagenomics/mgnify_genomes/human-gut/v1.0/all_genomes/MGYG-HGUT-025/MGYG-HGUT-02528/genomes2/GUT_GENOME226924.gff.gz
GUT_GENOME227278	MAG	Anaerostipes hadrus	-	UHGG	China	Asia	ftp://ftp.ebi.ac.uk/pub/databases/metagenomics/mgnify_genomes/human-gut/v1.0/all_genomes/MGYG-HGUT-025/MGYG-HGUT-02528/genomes2/GUT_GENOME227278.gff.gz
GUT_GENOME227434	MAG	Anaerostipes hadrus	-	UHGG	China	Asia	ftp://ftp.ebi.ac.uk/pub/databases/metagenomics/mgnify_genomes/human-gut/v1.0/all_genomes/MGYG-HGUT-025/MGYG-HGUT-02528/genomes3/GUT_GENOME227434.gff.gz
GUT_GENOME228319	MAG	Anaerostipes hadrus	-	UHGG	China	Asia	ftp://ftp.ebi.ac.uk/pub/databases/metagenomics/mgnify_genomes/human-gut/v1.0/all_genomes/MGYG-HGUT-025/MGYG-HGUT-02528/genomes2/GUT_GENOME228319.gff.gz
GUT_GENOME228432	MAG	Anaerostipes hadrus	-	UHGG	China	Asia	ftp://ftp.ebi.ac.uk/pub/databases/metagenomics/mgnify_genomes/human-gut/v1.0/all_genomes/MGYG-HGUT-025/MGYG-HGUT-02528/genomes1/GUT_GENOME228432.gff.gz
GUT_GENOME229234	MAG	Anaerostipes hadrus	-	UHGG	China	Asia	ftp://ftp.ebi.ac.uk/pub/databases/metagenomics/mgnify_genomes/human-gut/v1.0/all_genomes/MGYG-HGUT-025/MGYG-HGUT-02528/genomes1/GUT_GENOME229234.gff.gz
GUT_GENOME229420	MAG	Anaerostipes hadrus	-	UHGG	China	Asia	ftp://ftp.ebi.ac.uk/pub/databases/metagenomics/mgnify_genomes/human-gut/v1.0/all_genomes/MGYG-HGUT-025/MGYG-HGUT-02528/genomes1/GUT_GENOME229420.gff.gz
GUT_GENOME229979	MAG	Anaerostipes hadrus	-	UHGG	China	Asia	ftp://ftp.ebi.ac.uk/pub/databases/metagenomics/mgnify_genomes/human-gut/v1.0/all_genomes/MGYG-HGUT-025/MGYG-HGUT-02528/genomes1/GUT_GENOME229979.gff.gz
GUT_GENOME230407	MAG	Anaerostipes hadrus	-	UHGG	China	Asia	ftp://ftp.ebi.ac.uk/pub/databases/metagenomics/mgnify_genomes/human-gut/v1.0/all_genomes/MGYG-HGUT-025/MGYG-HGUT-02528/genomes3/GUT_GENOME230407.gff.gz
GUT_GENOME231090	MAG	Anaerostipes hadrus	-	UHGG	China	Asia	ftp://ftp.ebi.ac.uk/pub/databases/metagenomics/mgnify_genomes/human-gut/v1.0/all_genomes/MGYG-HGUT-025/MGYG-HGUT-02528/genomes4/GUT_GENOME231090.gff.gz
GUT_GENOME231227	MAG	Anaerostipes hadrus	-	UHGG	China	Asia	ftp://ftp.ebi.ac.uk/pub/databases/metagenomics/mgnify_genomes/human-gut/v1.0/all_genomes/MGYG-HGUT-025/MGYG-HGUT-02528/genomes3/GUT_GENOME231227.gff.gz
GUT_GENOME235982	MAG	Anaerostipes hadrus	-	UHGG	Fiji	Oceania	ftp://ftp.ebi.ac.uk/pub/databases/metagenomics/mgnify_genomes/human-gut/v1.0/all_genomes/MGYG-HGUT-025/MGYG-HGUT-02528/genomes1/GUT_GENOME235982.gff.gz
GUT_GENOME237728	MAG	Anaerostipes hadrus	-	UHGG	Fiji	Oceania	ftp://ftp.ebi.ac.uk/pub/databases/metagenomics/mgnify_genomes/human-gut/v1.0/all_genomes/MGYG-HGUT-025/MGYG-HGUT-02528/genomes6/GUT_GENOME237728.gff.gz
GUT_GENOME237900	MAG	Anaerostipes hadrus	-	UHGG	Fiji	Oceania	ftp://ftp.ebi.ac.uk/pub/databases/metagenomics/mgnify_genomes/human-gut/v1.0/all_genomes/MGYG-HGUT-025/MGYG-HGUT-02528/genomes3/GUT_GENOME237900.gff.gz
GUT_GENOME238538	MAG	Anaerostipes hadrus	-	UHGG	United States	North America	ftp://ftp.ebi.ac.uk/pub/databases/metagenomics/mgnify_genomes/human-gut/v1.0/all_genomes/MGYG-HGUT-025/MGYG-HGUT-02528/genomes1/GUT_GENOME238538.gff.gz
GUT_GENOME238600	MAG	Anaerostipes hadrus	-	UHGG	United States	North America	ftp://ftp.ebi.ac.uk/pub/databases/metagenomics/mgnify_genomes/human-gut/v1.0/all_genomes/MGYG-HGUT-025/MGYG-HGUT-02528/genomes3/GUT_GENOME238600.gff.gz
GUT_GENOME239730	Isolate	Anaerostipes hadrus	TF10-8AT	UHGG	China	Asia	ftp://ftp.ebi.ac.uk/pub/databases/metagenomics/mgnify_genomes/human-gut/v1.0/all_genomes/MGYG-HGUT-025/MGYG-HGUT-02528/genomes6/GUT_GENOME239730.gff.gz
GUT_GENOME240305	MAG	Anaerostipes hadrus	-	UHGG	Russia	Europe	ftp://ftp.ebi.ac.uk/pub/databases/metagenomics/mgnify_genomes/human-gut/v1.0/all_genomes/MGYG-HGUT-025/MGYG-HGUT-02528/genomes4/GUT_GENOME240305.gff.gz
GUT_GENOME240776	MAG	Anaerostipes hadrus	-	UHGG	Russia	Europe	ftp://ftp.ebi.ac.uk/pub/databases/metagenomics/mgnify_genomes/human-gut/v1.0/all_genomes/MGYG-HGUT-025/MGYG-HGUT-02528/genomes6/GUT_GENOME240776.gff.gz
GUT_GENOME240879	MAG	Anaerostipes hadrus	-	UHGG	Russia	Europe	ftp://ftp.ebi.ac.uk/pub/databases/metagenomics/mgnify_genomes/human-gut/v1.0/all_genomes/MGYG-HGUT-025/MGYG-HGUT-02528/genomes4/GUT_GENOME240879.gff.gz
GUT_GENOME242099	MAG	Anaerostipes hadrus	-	UHGG	Russia	Europe	ftp://ftp.ebi.ac.uk/pub/databases/metagenomics/mgnify_genomes/human-gut/v1.0/all_genomes/MGYG-HGUT-025/MGYG-HGUT-02528/genomes1/GUT_GENOME242099.gff.gz
GUT_GENOME242354	MAG	Anaerostipes hadrus	-	UHGG	Finland	Europe	ftp://ftp.ebi.ac.uk/pub/databases/metagenomics/mgnify_genomes/human-gut/v1.0/all_genomes/MGYG-HGUT-025/MGYG-HGUT-02528/genomes3/GUT_GENOME242354.gff.gz
GUT_GENOME242382	MAG	Anaerostipes hadrus	-	UHGG	Finland	Europe	ftp://ftp.ebi.ac.uk/pub/databases/metagenomics/mgnify_genomes/human-gut/v1.0/all_genomes/MGYG-HGUT-025/MGYG-HGUT-02528/genomes3/GUT_GENOME242382.gff.gz
GUT_GENOME242404	MAG	Anaerostipes hadrus	-	UHGG	Finland	Europe	ftp://ftp.ebi.ac.uk/pub/databases/metagenomics/mgnify_genomes/human-gut/v1.0/all_genomes/MGYG-HGUT-025/MGYG-HGUT-02528/genomes1/GUT_GENOME242404.gff.gz
GUT_GENOME245405	MAG	Anaerostipes hadrus	-	UHGG	United States	North America	ftp://ftp.ebi.ac.uk/pub/databases/metagenomics/mgnify_genomes/human-gut/v1.0/all_genomes/MGYG-HGUT-025/MGYG-HGUT-02528/genomes2/GUT_GENOME245405.gff.gz
GUT_GENOME245934	MAG	Anaerostipes hadrus	-	UHGG	United States	North America	ftp://ftp.ebi.ac.uk/pub/databases/metagenomics/mgnify_genomes/human-gut/v1.0/all_genomes/MGYG-HGUT-025/MGYG-HGUT-02528/genomes5/GUT_GENOME245934.gff.gz
GUT_GENOME246000	MAG	Anaerostipes hadrus	-	UHGG	United States	North America	ftp://ftp.ebi.ac.uk/pub/databases/metagenomics/mgnify_genomes/human-gut/v1.0/all_genomes/MGYG-HGUT-025/MGYG-HGUT-02528/genomes1/GUT_GENOME246000.gff.gz
GUT_GENOME246024	MAG	Anaerostipes hadrus	-	UHGG	United States	North America	ftp://ftp.ebi.ac.uk/pub/databases/metagenomics/mgnify_genomes/human-gut/v1.0/all_genomes/MGYG-HGUT-025/MGYG-HGUT-02528/genomes6/GUT_GENOME246024.gff.gz
GUT_GENOME246119	MAG	Anaerostipes hadrus	-	UHGG	United States	North America	ftp://ftp.ebi.ac.uk/pub/databases/metagenomics/mgnify_genomes/human-gut/v1.0/all_genomes/MGYG-HGUT-025/MGYG-HGUT-02528/genomes2/GUT_GENOME246119.gff.gz
GUT_GENOME247983	MAG	Anaerostipes hadrus	-	UHGG	China	Asia	ftp://ftp.ebi.ac.uk/pub/databases/metagenomics/mgnify_genomes/human-gut/v1.0/all_genomes/MGYG-HGUT-025/MGYG-HGUT-02528/genomes1/GUT_GENOME247983.gff.gz
GUT_GENOME248527	MAG	Anaerostipes hadrus	-	UHGG	China	Asia	ftp://ftp.ebi.ac.uk/pub/databases/metagenomics/mgnify_genomes/human-gut/v1.0/all_genomes/MGYG-HGUT-025/MGYG-HGUT-02528/genomes1/GUT_GENOME248527.gff.gz
GUT_GENOME248823	MAG	Anaerostipes hadrus	-	UHGG	China	Asia	ftp://ftp.ebi.ac.uk/pub/databases/metagenomics/mgnify_genomes/human-gut/v1.0/all_genomes/MGYG-HGUT-025/MGYG-HGUT-02528/genomes5/GUT_GENOME248823.gff.gz
GUT_GENOME248861	MAG	Anaerostipes hadrus	-	UHGG	China	Asia	ftp://ftp.ebi.ac.uk/pub/databases/metagenomics/mgnify_genomes/human-gut/v1.0/all_genomes/MGYG-HGUT-025/MGYG-HGUT-02528/genomes1/GUT_GENOME248861.gff.gz
GUT_GENOME248881	MAG	Anaerostipes hadrus	-	UHGG	China	Asia	ftp://ftp.ebi.ac.uk/pub/databases/metagenomics/mgnify_genomes/human-gut/v1.0/all_genomes/MGYG-HGUT-025/MGYG-HGUT-02528/genomes5/GUT_GENOME248881.gff.gz
GUT_GENOME250085	MAG	Anaerostipes hadrus	-	UHGG	China	Asia	ftp://ftp.ebi.ac.uk/pub/databases/metagenomics/mgnify_genomes/human-gut/v1.0/all_genomes/MGYG-HGUT-025/MGYG-HGUT-02528/genomes2/GUT_GENOME250085.gff.gz
GUT_GENOME250231	MAG	Anaerostipes hadrus	-	UHGG	China	Asia	ftp://ftp.ebi.ac.uk/pub/databases/metagenomics/mgnify_genomes/human-gut/v1.0/all_genomes/MGYG-HGUT-025/MGYG-HGUT-02528/genomes4/GUT_GENOME250231.gff.gz
GUT_GENOME250600	MAG	Anaerostipes hadrus	-	UHGG	China	Asia	ftp://ftp.ebi.ac.uk/pub/databases/metagenomics/mgnify_genomes/human-gut/v1.0/all_genomes/MGYG-HGUT-025/MGYG-HGUT-02528/genomes3/GUT_GENOME250600.gff.gz
GUT_GENOME252221	MAG	Anaerostipes hadrus	-	UHGG	United Kingdom	Europe	ftp://ftp.ebi.ac.uk/pub/databases/metagenomics/mgnify_genomes/human-gut/v1.0/all_genomes/MGYG-HGUT-025/MGYG-HGUT-02528/genomes1/GUT_GENOME252221.gff.gz
GUT_GENOME252872	MAG	Anaerostipes hadrus	-	UHGG	United Kingdom	Europe	ftp://ftp.ebi.ac.uk/pub/databases/metagenomics/mgnify_genomes/human-gut/v1.0/all_genomes/MGYG-HGUT-025/MGYG-HGUT-02528/genomes2/GUT_GENOME252872.gff.gz
GUT_GENOME253131	MAG	Anaerostipes hadrus	-	UHGG	United Kingdom	Europe	ftp://ftp.ebi.ac.uk/pub/databases/metagenomics/mgnify_genomes/human-gut/v1.0/all_genomes/MGYG-HGUT-025/MGYG-HGUT-02528/genomes5/GUT_GENOME253131.gff.gz
GUT_GENOME253155	MAG	Anaerostipes hadrus	-	UHGG	United Kingdom	Europe	ftp://ftp.ebi.ac.uk/pub/databases/metagenomics/mgnify_genomes/human-gut/v1.0/all_genomes/MGYG-HGUT-025/MGYG-HGUT-02528/genomes2/GUT_GENOME253155.gff.gz
GUT_GENOME253321	MAG	Anaerostipes hadrus	-	UHGG	United Kingdom	Europe	ftp://ftp.ebi.ac.uk/pub/databases/metagenomics/mgnify_genomes/human-gut/v1.0/all_genomes/MGYG-HGUT-025/MGYG-HGUT-02528/genomes5/GUT_GENOME253321.gff.gz
GUT_GENOME253885	MAG	Anaerostipes hadrus	-	UHGG	United Kingdom	Europe	ftp://ftp.ebi.ac.uk/pub/databases/metagenomics/mgnify_genomes/human-gut/v1.0/all_genomes/MGYG-HGUT-025/MGYG-HGUT-02528/genomes3/GUT_GENOME253885.gff.gz
GUT_GENOME254261	MAG	Anaerostipes hadrus	-	UHGG	United Kingdom	Europe	ftp://ftp.ebi.ac.uk/pub/databases/metagenomics/mgnify_genomes/human-gut/v1.0/all_genomes/MGYG-HGUT-025/MGYG-HGUT-02528/genomes5/GUT_GENOME254261.gff.gz
GUT_GENOME254337	MAG	Anaerostipes hadrus	-	UHGG	United Kingdom	Europe	ftp://ftp.ebi.ac.uk/pub/databases/metagenomics/mgnify_genomes/human-gut/v1.0/all_genomes/MGYG-HGUT-025/MGYG-HGUT-02528/genomes3/GUT_GENOME254337.gff.gz
GUT_GENOME255747	MAG	Anaerostipes hadrus	-	UHGG	United Kingdom	Europe	ftp://ftp.ebi.ac.uk/pub/databases/metagenomics/mgnify_genomes/human-gut/v1.0/all_genomes/MGYG-HGUT-025/MGYG-HGUT-02528/genomes3/GUT_GENOME255747.gff.gz
GUT_GENOME255896	MAG	Anaerostipes hadrus	-	UHGG	United Kingdom	Europe	ftp://ftp.ebi.ac.uk/pub/databases/metagenomics/mgnify_genomes/human-gut/v1.0/all_genomes/MGYG-HGUT-025/MGYG-HGUT-02528/genomes5/GUT_GENOME255896.gff.gz
GUT_GENOME256180	MAG	Anaerostipes hadrus	-	UHGG	United Kingdom	Europe	ftp://ftp.ebi.ac.uk/pub/databases/metagenomics/mgnify_genomes/human-gut/v1.0/all_genomes/MGYG-HGUT-025/MGYG-HGUT-02528/genomes5/GUT_GENOME256180.gff.gz
GUT_GENOME256253	MAG	Anaerostipes hadrus	-	UHGG	United Kingdom	Europe	ftp://ftp.ebi.ac.uk/pub/databases/metagenomics/mgnify_genomes/human-gut/v1.0/all_genomes/MGYG-HGUT-025/MGYG-HGUT-02528/genomes1/GUT_GENOME256253.gff.gz
GUT_GENOME257378	MAG	Anaerostipes hadrus	-	UHGG	United Kingdom	Europe	ftp://ftp.ebi.ac.uk/pub/databases/metagenomics/mgnify_genomes/human-gut/v1.0/all_genomes/MGYG-HGUT-025/MGYG-HGUT-02528/genomes5/GUT_GENOME257378.gff.gz
GUT_GENOME258035	MAG	Anaerostipes hadrus	-	UHGG	United Kingdom	Europe	ftp://ftp.ebi.ac.uk/pub/databases/metagenomics/mgnify_genomes/human-gut/v1.0/all_genomes/MGYG-HGUT-025/MGYG-HGUT-02528/genomes2/GUT_GENOME258035.gff.gz
GUT_GENOME258971	MAG	Anaerostipes hadrus	-	UHGG	United Kingdom	Europe	ftp://ftp.ebi.ac.uk/pub/databases/metagenomics/mgnify_genomes/human-gut/v1.0/all_genomes/MGYG-HGUT-025/MGYG-HGUT-02528/genomes6/GUT_GENOME258971.gff.gz
GUT_GENOME259745	MAG	Anaerostipes hadrus	-	UHGG	United Kingdom	Europe	ftp://ftp.ebi.ac.uk/pub/databases/metagenomics/mgnify_genomes/human-gut/v1.0/all_genomes/MGYG-HGUT-025/MGYG-HGUT-02528/genomes5/GUT_GENOME259745.gff.gz
GUT_GENOME260665	MAG	Anaerostipes hadrus	-	UHGG	United Kingdom	Europe	ftp://ftp.ebi.ac.uk/pub/databases/metagenomics/mgnify_genomes/human-gut/v1.0/all_genomes/MGYG-HGUT-025/MGYG-HGUT-02528/genomes3/GUT_GENOME260665.gff.gz
GUT_GENOME260742	MAG	Anaerostipes hadrus	-	UHGG	United Kingdom	Europe	ftp://ftp.ebi.ac.uk/pub/databases/metagenomics/mgnify_genomes/human-gut/v1.0/all_genomes/MGYG-HGUT-025/MGYG-HGUT-02528/genomes3/GUT_GENOME260742.gff.gz
GUT_GENOME261805	MAG	Anaerostipes hadrus	-	UHGG	China	Asia	ftp://ftp.ebi.ac.uk/pub/databases/metagenomics/mgnify_genomes/human-gut/v1.0/all_genomes/MGYG-HGUT-025/MGYG-HGUT-02528/genomes6/GUT_GENOME261805.gff.gz
GUT_GENOME262647	MAG	Anaerostipes hadrus	-	UHGG	China	Asia	ftp://ftp.ebi.ac.uk/pub/databases/metagenomics/mgnify_genomes/human-gut/v1.0/all_genomes/MGYG-HGUT-025/MGYG-HGUT-02528/genomes6/GUT_GENOME262647.gff.gz
GUT_GENOME262673	MAG	Anaerostipes hadrus	-	UHGG	China	Asia	ftp://ftp.ebi.ac.uk/pub/databases/metagenomics/mgnify_genomes/human-gut/v1.0/all_genomes/MGYG-HGUT-025/MGYG-HGUT-02528/genomes5/GUT_GENOME262673.gff.gz
GUT_GENOME263092	MAG	Anaerostipes hadrus	-	UHGG	China	Asia	ftp://ftp.ebi.ac.uk/pub/databases/metagenomics/mgnify_genomes/human-gut/v1.0/all_genomes/MGYG-HGUT-025/MGYG-HGUT-02528/genomes6/GUT_GENOME263092.gff.gz
GUT_GENOME264575	MAG	Anaerostipes hadrus	-	UHGG	Israel	Asia	ftp://ftp.ebi.ac.uk/pub/databases/metagenomics/mgnify_genomes/human-gut/v1.0/all_genomes/MGYG-HGUT-025/MGYG-HGUT-02528/genomes6/GUT_GENOME264575.gff.gz
GUT_GENOME265058	MAG	Anaerostipes hadrus	-	UHGG	Israel	Asia	ftp://ftp.ebi.ac.uk/pub/databases/metagenomics/mgnify_genomes/human-gut/v1.0/all_genomes/MGYG-HGUT-025/MGYG-HGUT-02528/genomes6/GUT_GENOME265058.gff.gz
GUT_GENOME265221	MAG	Anaerostipes hadrus	-	UHGG	Israel	Asia	ftp://ftp.ebi.ac.uk/pub/databases/metagenomics/mgnify_genomes/human-gut/v1.0/all_genomes/MGYG-HGUT-025/MGYG-HGUT-02528/genomes4/GUT_GENOME265221.gff.gz
GUT_GENOME265643	MAG	Anaerostipes hadrus	-	UHGG	Israel	Asia	ftp://ftp.ebi.ac.uk/pub/databases/metagenomics/mgnify_genomes/human-gut/v1.0/all_genomes/MGYG-HGUT-025/MGYG-HGUT-02528/genomes1/GUT_GENOME265643.gff.gz
GUT_GENOME265691	MAG	Anaerostipes hadrus	-	UHGG	Israel	Asia	ftp://ftp.ebi.ac.uk/pub/databases/metagenomics/mgnify_genomes/human-gut/v1.0/all_genomes/MGYG-HGUT-025/MGYG-HGUT-02528/genomes1/GUT_GENOME265691.gff.gz
GUT_GENOME265792	MAG	Anaerostipes hadrus	-	UHGG	Israel	Asia	ftp://ftp.ebi.ac.uk/pub/databases/metagenomics/mgnify_genomes/human-gut/v1.0/all_genomes/MGYG-HGUT-025/MGYG-HGUT-02528/genomes4/GUT_GENOME265792.gff.gz
GUT_GENOME265992	MAG	Anaerostipes hadrus	-	UHGG	Israel	Asia	ftp://ftp.ebi.ac.uk/pub/databases/metagenomics/mgnify_genomes/human-gut/v1.0/all_genomes/MGYG-HGUT-025/MGYG-HGUT-02528/genomes1/GUT_GENOME265992.gff.gz
GUT_GENOME266128	MAG	Anaerostipes hadrus	-	UHGG	Israel	Asia	ftp://ftp.ebi.ac.uk/pub/databases/metagenomics/mgnify_genomes/human-gut/v1.0/all_genomes/MGYG-HGUT-025/MGYG-HGUT-02528/genomes5/GUT_GENOME266128.gff.gz
GUT_GENOME266826	MAG	Anaerostipes hadrus	-	UHGG	Israel	Asia	ftp://ftp.ebi.ac.uk/pub/databases/metagenomics/mgnify_genomes/human-gut/v1.0/all_genomes/MGYG-HGUT-025/MGYG-HGUT-02528/genomes1/GUT_GENOME266826.gff.gz
GUT_GENOME267128	MAG	Anaerostipes hadrus	-	UHGG	Israel	Asia	ftp://ftp.ebi.ac.uk/pub/databases/metagenomics/mgnify_genomes/human-gut/v1.0/all_genomes/MGYG-HGUT-025/MGYG-HGUT-02528/genomes5/GUT_GENOME267128.gff.gz
GUT_GENOME268267	MAG	Anaerostipes hadrus	-	UHGG	Israel	Asia	ftp://ftp.ebi.ac.uk/pub/databases/metagenomics/mgnify_genomes/human-gut/v1.0/all_genomes/MGYG-HGUT-025/MGYG-HGUT-02528/genomes5/GUT_GENOME268267.gff.gz
GUT_GENOME268645	MAG	Anaerostipes hadrus	-	UHGG	Israel	Asia	ftp://ftp.ebi.ac.uk/pub/databases/metagenomics/mgnify_genomes/human-gut/v1.0/all_genomes/MGYG-HGUT-025/MGYG-HGUT-02528/genomes5/GUT_GENOME268645.gff.gz
GUT_GENOME269346	MAG	Anaerostipes hadrus	-	UHGG	Israel	Asia	ftp://ftp.ebi.ac.uk/pub/databases/metagenomics/mgnify_genomes/human-gut/v1.0/all_genomes/MGYG-HGUT-025/MGYG-HGUT-02528/genomes1/GUT_GENOME269346.gff.gz
GUT_GENOME269368	MAG	Anaerostipes hadrus	-	UHGG	Israel	Asia	ftp://ftp.ebi.ac.uk/pub/databases/metagenomics/mgnify_genomes/human-gut/v1.0/all_genomes/MGYG-HGUT-025/MGYG-HGUT-02528/genomes4/GUT_GENOME269368.gff.gz
GUT_GENOME269642	MAG	Anaerostipes hadrus	-	UHGG	Israel	Asia	ftp://ftp.ebi.ac.uk/pub/databases/metagenomics/mgnify_genomes/human-gut/v1.0/all_genomes/MGYG-HGUT-025/MGYG-HGUT-02528/genomes3/GUT_GENOME269642.gff.gz
GUT_GENOME269866	MAG	Anaerostipes hadrus	-	UHGG	Israel	Asia	ftp://ftp.ebi.ac.uk/pub/databases/metagenomics/mgnify_genomes/human-gut/v1.0/all_genomes/MGYG-HGUT-025/MGYG-HGUT-02528/genomes1/GUT_GENOME269866.gff.gz
GUT_GENOME270168	MAG	Anaerostipes hadrus	-	UHGG	Israel	Asia	ftp://ftp.ebi.ac.uk/pub/databases/metagenomics/mgnify_genomes/human-gut/v1.0/all_genomes/MGYG-HGUT-025/MGYG-HGUT-02528/genomes2/GUT_GENOME270168.gff.gz
GUT_GENOME270647	MAG	Anaerostipes hadrus	-	UHGG	Israel	Asia	ftp://ftp.ebi.ac.uk/pub/databases/metagenomics/mgnify_genomes/human-gut/v1.0/all_genomes/MGYG-HGUT-025/MGYG-HGUT-02528/genomes4/GUT_GENOME270647.gff.gz
GUT_GENOME270752	MAG	Anaerostipes hadrus	-	UHGG	Israel	Asia	ftp://ftp.ebi.ac.uk/pub/databases/metagenomics/mgnify_genomes/human-gut/v1.0/all_genomes/MGYG-HGUT-025/MGYG-HGUT-02528/genomes5/GUT_GENOME270752.gff.gz
GUT_GENOME270920	MAG	Anaerostipes hadrus	-	UHGG	Israel	Asia	ftp://ftp.ebi.ac.uk/pub/databases/metagenomics/mgnify_genomes/human-gut/v1.0/all_genomes/MGYG-HGUT-025/MGYG-HGUT-02528/genomes1/GUT_GENOME270920.gff.gz
GUT_GENOME271367	MAG	Anaerostipes hadrus	-	UHGG	Israel	Asia	ftp://ftp.ebi.ac.uk/pub/databases/metagenomics/mgnify_genomes/human-gut/v1.0/all_genomes/MGYG-HGUT-025/MGYG-HGUT-02528/genomes2/GUT_GENOME271367.gff.gz
GUT_GENOME271493	MAG	Anaerostipes hadrus	-	UHGG	Israel	Asia	ftp://ftp.ebi.ac.uk/pub/databases/metagenomics/mgnify_genomes/human-gut/v1.0/all_genomes/MGYG-HGUT-025/MGYG-HGUT-02528/genomes6/GUT_GENOME271493.gff.gz
GUT_GENOME271955	MAG	Anaerostipes hadrus	-	UHGG	Israel	Asia	ftp://ftp.ebi.ac.uk/pub/databases/metagenomics/mgnify_genomes/human-gut/v1.0/all_genomes/MGYG-HGUT-025/MGYG-HGUT-02528/genomes5/GUT_GENOME271955.gff.gz
GUT_GENOME272156	MAG	Anaerostipes hadrus	-	UHGG	Israel	Asia	ftp://ftp.ebi.ac.uk/pub/databases/metagenomics/mgnify_genomes/human-gut/v1.0/all_genomes/MGYG-HGUT-025/MGYG-HGUT-02528/genomes3/GUT_GENOME272156.gff.gz
GUT_GENOME272176	MAG	Anaerostipes hadrus	-	UHGG	Israel	Asia	ftp://ftp.ebi.ac.uk/pub/databases/metagenomics/mgnify_genomes/human-gut/v1.0/all_genomes/MGYG-HGUT-025/MGYG-HGUT-02528/genomes4/GUT_GENOME272176.gff.gz
GUT_GENOME272254	MAG	Anaerostipes hadrus	-	UHGG	Israel	Asia	ftp://ftp.ebi.ac.uk/pub/databases/metagenomics/mgnify_genomes/human-gut/v1.0/all_genomes/MGYG-HGUT-025/MGYG-HGUT-02528/genomes2/GUT_GENOME272254.gff.gz
GUT_GENOME272634	MAG	Anaerostipes hadrus	-	UHGG	Israel	Asia	ftp://ftp.ebi.ac.uk/pub/databases/metagenomics/mgnify_genomes/human-gut/v1.0/all_genomes/MGYG-HGUT-025/MGYG-HGUT-02528/genomes2/GUT_GENOME272634.gff.gz
GUT_GENOME272890	MAG	Anaerostipes hadrus	-	UHGG	Israel	Asia	ftp://ftp.ebi.ac.uk/pub/databases/metagenomics/mgnify_genomes/human-gut/v1.0/all_genomes/MGYG-HGUT-025/MGYG-HGUT-02528/genomes3/GUT_GENOME272890.gff.gz
GUT_GENOME273345	MAG	Anaerostipes hadrus	-	UHGG	Israel	Asia	ftp://ftp.ebi.ac.uk/pub/databases/metagenomics/mgnify_genomes/human-gut/v1.0/all_genomes/MGYG-HGUT-025/MGYG-HGUT-02528/genomes6/GUT_GENOME273345.gff.gz
GUT_GENOME273806	MAG	Anaerostipes hadrus	-	UHGG	Israel	Asia	ftp://ftp.ebi.ac.uk/pub/databases/metagenomics/mgnify_genomes/human-gut/v1.0/all_genomes/MGYG-HGUT-025/MGYG-HGUT-02528/genomes6/GUT_GENOME273806.gff.gz
GUT_GENOME274159	MAG	Anaerostipes hadrus	-	UHGG	Israel	Asia	ftp://ftp.ebi.ac.uk/pub/databases/metagenomics/mgnify_genomes/human-gut/v1.0/all_genomes/MGYG-HGUT-025/MGYG-HGUT-02528/genomes2/GUT_GENOME274159.gff.gz
GUT_GENOME276220	MAG	Anaerostipes hadrus	-	UHGG	Israel	Asia	ftp://ftp.ebi.ac.uk/pub/databases/metagenomics/mgnify_genomes/human-gut/v1.0/all_genomes/MGYG-HGUT-025/MGYG-HGUT-02528/genomes5/GUT_GENOME276220.gff.gz
GUT_GENOME276390	MAG	Anaerostipes hadrus	-	UHGG	Israel	Asia	ftp://ftp.ebi.ac.uk/pub/databases/metagenomics/mgnify_genomes/human-gut/v1.0/all_genomes/MGYG-HGUT-025/MGYG-HGUT-02528/genomes3/GUT_GENOME276390.gff.gz
GUT_GENOME277433	MAG	Anaerostipes hadrus	-	UHGG	Israel	Asia	ftp://ftp.ebi.ac.uk/pub/databases/metagenomics/mgnify_genomes/human-gut/v1.0/all_genomes/MGYG-HGUT-025/MGYG-HGUT-02528/genomes4/GUT_GENOME277433.gff.gz
GUT_GENOME278490	MAG	Anaerostipes hadrus	-	UHGG	Israel	Asia	ftp://ftp.ebi.ac.uk/pub/databases/metagenomics/mgnify_genomes/human-gut/v1.0/all_genomes/MGYG-HGUT-025/MGYG-HGUT-02528/genomes3/GUT_GENOME278490.gff.gz
GUT_GENOME279480	MAG	Anaerostipes hadrus	-	UHGG	Israel	Asia	ftp://ftp.ebi.ac.uk/pub/databases/metagenomics/mgnify_genomes/human-gut/v1.0/all_genomes/MGYG-HGUT-025/MGYG-HGUT-02528/genomes3/GUT_GENOME279480.gff.gz
GUT_GENOME279801	MAG	Anaerostipes hadrus	-	UHGG	Israel	Asia	ftp://ftp.ebi.ac.uk/pub/databases/metagenomics/mgnify_genomes/human-gut/v1.0/all_genomes/MGYG-HGUT-025/MGYG-HGUT-02528/genomes6/GUT_GENOME279801.gff.gz
GUT_GENOME279904	MAG	Anaerostipes hadrus	-	UHGG	Israel	Asia	ftp://ftp.ebi.ac.uk/pub/databases/metagenomics/mgnify_genomes/human-gut/v1.0/all_genomes/MGYG-HGUT-025/MGYG-HGUT-02528/genomes4/GUT_GENOME279904.gff.gz
GUT_GENOME280294	MAG	Anaerostipes hadrus	-	UHGG	Israel	Asia	ftp://ftp.ebi.ac.uk/pub/databases/metagenomics/mgnify_genomes/human-gut/v1.0/all_genomes/MGYG-HGUT-025/MGYG-HGUT-02528/genomes4/GUT_GENOME280294.gff.gz
GUT_GENOME281686	MAG	Anaerostipes hadrus	-	UHGG	Israel	Asia	ftp://ftp.ebi.ac.uk/pub/databases/metagenomics/mgnify_genomes/human-gut/v1.0/all_genomes/MGYG-HGUT-025/MGYG-HGUT-02528/genomes6/GUT_GENOME281686.gff.gz
GUT_GENOME282734	MAG	Anaerostipes hadrus	-	UHGG	France	Europe	ftp://ftp.ebi.ac.uk/pub/databases/metagenomics/mgnify_genomes/human-gut/v1.0/all_genomes/MGYG-HGUT-025/MGYG-HGUT-02528/genomes4/GUT_GENOME282734.gff.gz
GUT_GENOME283578	MAG	Anaerostipes hadrus	-	UHGG	France	Europe	ftp://ftp.ebi.ac.uk/pub/databases/metagenomics/mgnify_genomes/human-gut/v1.0/all_genomes/MGYG-HGUT-025/MGYG-HGUT-02528/genomes2/GUT_GENOME283578.gff.gz
GUT_GENOME283608	MAG	Anaerostipes hadrus	-	UHGG	France	Europe	ftp://ftp.ebi.ac.uk/pub/databases/metagenomics/mgnify_genomes/human-gut/v1.0/all_genomes/MGYG-HGUT-025/MGYG-HGUT-02528/genomes6/GUT_GENOME283608.gff.gz
GUT_GENOME283815	MAG	Anaerostipes hadrus	-	UHGG	France	Europe	ftp://ftp.ebi.ac.uk/pub/databases/metagenomics/mgnify_genomes/human-gut/v1.0/all_genomes/MGYG-HGUT-025/MGYG-HGUT-02528/genomes2/GUT_GENOME283815.gff.gz
GUT_GENOME283971	MAG	Anaerostipes hadrus	-	UHGG	France	Europe	ftp://ftp.ebi.ac.uk/pub/databases/metagenomics/mgnify_genomes/human-gut/v1.0/all_genomes/MGYG-HGUT-025/MGYG-HGUT-02528/genomes4/GUT_GENOME283971.gff.gz
GUT_GENOME284084	MAG	Anaerostipes hadrus	-	UHGG	France	Europe	ftp://ftp.ebi.ac.uk/pub/databases/metagenomics/mgnify_genomes/human-gut/v1.0/all_genomes/MGYG-HGUT-025/MGYG-HGUT-02528/genomes2/GUT_GENOME284084.gff.gz
GUT_GENOME284327	MAG	Anaerostipes hadrus	-	UHGG	France	Europe	ftp://ftp.ebi.ac.uk/pub/databases/metagenomics/mgnify_genomes/human-gut/v1.0/all_genomes/MGYG-HGUT-025/MGYG-HGUT-02528/genomes2/GUT_GENOME284327.gff.gz
GUT_GENOME284394	MAG	Anaerostipes hadrus	-	UHGG	France	Europe	ftp://ftp.ebi.ac.uk/pub/databases/metagenomics/mgnify_genomes/human-gut/v1.0/all_genomes/MGYG-HGUT-025/MGYG-HGUT-02528/genomes5/GUT_GENOME284394.gff.gz
GUT_GENOME284904	MAG	Anaerostipes hadrus	-	UHGG	France	Europe	ftp://ftp.ebi.ac.uk/pub/databases/metagenomics/mgnify_genomes/human-gut/v1.0/all_genomes/MGYG-HGUT-025/MGYG-HGUT-02528/genomes3/GUT_GENOME284904.gff.gz
GUT_GENOME284977	MAG	Anaerostipes hadrus	-	UHGG	France	Europe	ftp://ftp.ebi.ac.uk/pub/databases/metagenomics/mgnify_genomes/human-gut/v1.0/all_genomes/MGYG-HGUT-025/MGYG-HGUT-02528/genomes2/GUT_GENOME284977.gff.gz
GUT_GENOME285963	MAG	Anaerostipes hadrus	-	UHGG	Germany	Europe	ftp://ftp.ebi.ac.uk/pub/databases/metagenomics/mgnify_genomes/human-gut/v1.0/all_genomes/MGYG-HGUT-025/MGYG-HGUT-02528/genomes1/GUT_GENOME285963.gff.gz
GUT_GENOME286314	MAG	Anaerostipes hadrus	-	UHGG	Germany	Europe	ftp://ftp.ebi.ac.uk/pub/databases/metagenomics/mgnify_genomes/human-gut/v1.0/all_genomes/MGYG-HGUT-025/MGYG-HGUT-02528/genomes2/GUT_GENOME286314.gff.gz
GUT_GENOME286755	MAG	Anaerostipes hadrus	-	UHGG	Germany	Europe	ftp://ftp.ebi.ac.uk/pub/databases/metagenomics/mgnify_genomes/human-gut/v1.0/all_genomes/MGYG-HGUT-025/MGYG-HGUT-02528/genomes5/GUT_GENOME286755.gff.gz
GUT_GENOME286852	MAG	Anaerostipes hadrus	-	UHGG	Germany	Europe	ftp://ftp.ebi.ac.uk/pub/databases/metagenomics/mgnify_genomes/human-gut/v1.0/all_genomes/MGYG-HGUT-025/MGYG-HGUT-02528/genomes1/GUT_GENOME286852.gff.gz
