# Supplementary material for: Anaerostipes hadrus, a butyrate-producing bacterium capable of metabolizing 5-fluorouracil
Source: mSphere. 2024 Mar 12;9(4):e00816-23. doi: 10.1128/msphere.00816-23 (PMC11036815; doi:10.1128/msphere.00816-23)
Supplement: Table S2 — Quality assessment results of 527 A. hadrus genomes. [file msphere.00816-23-s0004.xlsx]

## Sheet: Sheet1
Quality assessment results of 527 A. hadrus genomes
Assembly	Genome type	BUSCO result	Completeness	Contamination	# contigs (>= 0 bp)	# contigs (>= 1000 bp)	# contigs (>= 5000 bp)	# contigs (>= 10000 bp)	# contigs (>= 25000 bp)	# contigs (>= 50000 bp)	Total length (>= 0 bp)	Total length (>= 1000 bp)	Total length (>= 5000 bp)	Total length (>= 10000 bp)	Total length (>= 25000 bp)	Total length (>= 50000 bp)	# contigs	Largest contig	Total length	GC (%)	N50	N90	auN	L50	L90	# N's per 100 kbp
GCA_000210695.1	Isolate	0.996	98.66	1.34	1	1	1	1	1	1	3114788	3114788	3114788	3114788	3114788	3114788	1	3114788	3114788	37.04	3114788	3114788	3114788	1	1	2048.58
GCA_000332875.2	Isolate	0.996	99.33	2.01	73	64	51	45	32	21	2772228	2765328	2735547	2695428	2471827	2051424	73	317920	2772228	37.15	83052	24755	104842	11	33	25.5
GCA_001404955.1	Isolate	0.996	99.33	2.35	90	24	21	19	16	14	2956176	2932010	2927629	2916507	2872730	2798367	28	527378	2934598	37.03	273922	60804	306208	4	12	137.67
GCA_001405635.1	Isolate	0.996	98.66	2.68	37	37	34	33	27	22	3159004	3159004	3150625	3142793	3049349	2865996	37	250327	3159004	36.75	166838	50314	150117	8	22	76.04
GCA_001405715.1	Isolate	0.996	99.33	2.01	62	57	47	42	36	24	3282732	3280167	3250420	3218918	3131896	2705786	60	387793	3281934	36.87	104384	35130	133760	10	31	89.79
GCA_001998765.1	Isolate	0.988	99.33	1.34	1	1	1	1	1	1	3172613	3172613	3172613	3172613	3172613	3172613	1	3172613	3172613	37.28	3172613	3172613	3172613	1	1	0
GCA_008416325.1	Isolate	0.996	99.33	2.68	52	52	39	34	31	22	3000551	3000551	2971157	2931816	2893665	2562141	52	309838	3000551	36.77	126478	44579	140155	8	25	0.03
GCA_013302355.1	Isolate	0.996	99.33	3.36	138	91	62	57	41	26	3221241	3196677	3143481	3106855	2838703	2296998	110	176754	3210160	36.86	76178	24085	80162.5	15	44	0
GCA_013302445.1	Isolate	0.996	99.33	3.36	119	83	59	56	41	23	3167235	3149312	3103013	3080967	2816427	2177701	93	178878	3157327	36.77	78899	24885	83899.3	14	43	0
GCA_013302455.1	Isolate	0.996	99.33	2.68	112	90	61	51	37	24	3353876	3341374	3271608	3191876	2911681	2416123	102	223083	3350215	37.11	79595	23802	97758.3	13	42	0
GCA_013302465.1	Isolate	1	99.33	2.01	78	66	50	43	31	19	3065136	3058725	3022649	2969995	2781305	2339698	72	255979	3062695	36.65	119963	29124	128213	8	31	0
GCA_013302475.1	Isolate	0.996	99.33	2.68	79	64	49	44	31	21	2982760	2974342	2941436	2910529	2707009	2287171	72	268502	2979956	36.93	98261	26560	106474	11	31	0
GCA_013302525.1	Isolate	0.996	99.33	1.34	123	91	68	54	39	24	3233451	3213507	3162866	3055952	2797691	2241332	110	309253	3228197	37.28	72971	21157	95254.2	14	44	0
GCA_013302545.1	Isolate	0.996	99.33	2.68	111	89	61	50	36	24	3391495	3378909	3312383	3224547	2947427	2471617	102	223082	3387965	37.08	79638	23802	100589	13	41	0
GCA_013302555.1	Isolate	0.996	99.33	2.68	139	106	64	53	43	27	3354284	3334681	3226548	3147905	2944348	2335452	123	174973	3348218	36.95	72987	24148	79800.6	16	46	0
GCA_013302565.1	Isolate	0.996	99.33	2.68	138	100	61	52	42	29	3399869	3377526	3275679	3208568	2998430	2498138	119	174973	3392567	37.06	71150	24709	82364.6	16	45	0
GCA_013302595.1	Isolate	0.996	99.33	1.34	74	57	45	41	32	21	3036831	3027663	3005871	2978114	2850615	2466916	65	351777	3033046	37.5	102508	32210	136195	9	28	0
GCA_013302605.1	Isolate	0.996	99.33	1.34	80	56	45	39	30	20	2960066	2946917	2923650	2882151	2746304	2390015	69	279173	2955740	37.32	128163	32210	123794	9	27	0
GCA_013302645.1	Isolate	0.996	99.33	2.68	114	91	66	55	40	18	2989797	2977098	2923244	2847284	2579763	1655529	104	189148	2985856	36.89	60605	21691	72362.2	16	45	0
GCA_013302665.1	Isolate	0.996	99.33	2.68	107	84	65	55	40	18	2988393	2975599	2932810	2862376	2588836	1664619	97	189148	2984385	36.9	63888	21681	72827.4	16	45	0
GCA_013302675.1	Isolate	0.992	99.33	2.82	91	68	54	47	35	20	2951213	2938205	2905932	2857685	2651683	2067551	80	164473	2946748	37	92704	24864	90215	12	36	0
GCA_013302685.1	Isolate	0.996	99.33	2.68	105	88	66	55	40	18	2985671	2975329	2927006	2850679	2565139	1636376	99	187118	2983443	36.9	63888	21081	71417	16	46	0
GCA_013302715.1	Isolate	1	99.33	3.38	105	74	55	51	33	23	3160777	3143686	3100212	3070789	2732648	2430118	89	255172	3154425	36.79	89886	22727	100554	12	38	0
GCA_013302745.1	Isolate	0.996	99.33	2.68	70	54	40	39	28	16	2830744	2822539	2789144	2780596	2607285	2112562	61	321424	2827248	37.05	148677	33872	141778	7	26	0
GCA_013302755.1	Isolate	1	99.33	3.38	102	74	56	52	33	24	3142845	3127705	3091625	3063139	2724425	2434983	89	259970	3137834	36.82	89299	21328	101800	12	38	0
GCA_013302785.1	Isolate	0.996	99.33	2.68	83	59	44	42	28	21	2786549	2773788	2740161	2722660	2506010	2220582	70	321660	2781427	37.07	89017	26722	122602	9	28	0
GCA_013302795.1	Isolate	1	99.33	3.36	125	89	63	52	37	22	3218478	3199119	3143718	3069616	2807473	2323771	107	260426	3211468	36.85	89196	20489	99005.3	12	41	0
GCA_013302815.1	Isolate	1	99.33	3.38	105	78	57	52	33	23	3143481	3128225	3087255	3053365	2712601	2413234	93	244749	3138695	36.83	95113	22636	102264	11	38	0
GCA_013302845.1	Isolate	0.996	99.33	2.68	155	96	65	58	44	25	3275116	3246453	3187395	3140603	2894475	2143835	118	180575	3261188	36.71	62148	23096	77845.2	16	46	0
GCA_013302855.1	Isolate	0.992	99.33	2.01	185	109	71	62	42	24	3317056	3279939	3196278	3132276	2797464	2122312	137	207237	3298594	36.79	64309	18094	78484.9	16	51	0
GCA_013303175.1	Isolate	0.996	99.33	2.01	177	110	72	61	39	25	3314605	3281292	3206987	3129843	2759054	2214246	135	206935	3298737	36.8	66129	17421	79980	16	50	0
GCA_013303185.1	Isolate	0.996	99.33	2.01	95	69	51	47	36	22	2939657	2926191	2881093	2850339	2667029	2146635	80	208046	2934020	36.94	81925	26435	95765.4	11	36	0
GCA_013303225.1	Isolate	0.996	99.33	2.68	137	105	66	54	42	26	3271188	3252738	3153219	3060843	2821106	2200791	121	174973	3265009	36.95	64722	23802	76715.2	17	47	0
GCA_013304505.1	Isolate	0.996	99.33	2.68	76	70	52	46	36	18	2791448	2788132	2753458	2711035	2542738	1901722	72	208326	2789949	37.01	75515	26723	98451.6	10	35	0
GCA_013304555.1	Isolate	0.996	99.33	2.68	135	99	60	50	42	30	3396819	3374918	3278505	3204549	3035509	2566484	118	174971	3390414	37.05	73030	24856	82285.4	16	43	0
GCA_015554695.1	Isolate	0.992	98.99	2.68	94	94	66	57	46	26	3245115	3245115	3194200	3128421	2941804	2192250	94	225744	3245115	36.64	63698	25260	80444.3	16	46	9.12
GCA_017776395.1	Isolate	0.996	99.33	1.48	279	55	42	37	28	19	3002464	2928569	2894773	2860342	2725509	2371246	74	469769	2940746	37.07	102719	37805	165845	8	26	0.1
GCA_017776445.1	Isolate	0.996	99.33	1.34	210	74	56	49	36	20	2981576	2935887	2890693	2841317	2629153	2032881	90	257166	2945956	37.07	76767	22391	105340	11	37	0
GCA_017776475.1	Isolate	1	99.33	2.01	198	83	62	54	39	20	2892329	2852601	2800615	2739134	2494596	1795172	96	153845	2860492	36.93	62522	20190	74682.7	14	43	0
GCA_018786105.1	Isolate	0.996	99.33	2.68	107	60	42	37	29	21	3008717	2992830	2959560	2920449	2795710	2486573	69	525304	2998494	36.93	98970	34602	168461	9	26	40.59
GCA_018786145.1	Isolate	1	99.33	2.01	61	32	25	24	21	18	2871461	2860657	2848057	2842078	2783778	2681106	37	308678	2864463	36.95	172137	53483	182780	6	17	23.36
GCA_020537325.1	Isolate	0.996	99.33	3.36	134	91	59	56	39	27	3242192	3219492	3157797	3135751	2838384	2422884	109	176754	3232666	36.83	78500	24085	83191.9	15	42	0
GCA_020537395.1	Isolate	0.992	99.33	2.01	185	111	75	62	43	27	3343178	3305980	3225945	3130397	2799458	2190992	141	159586	3326701	36.79	62307	19673	69737.6	18	52	0
GCA_020538085.1	Isolate	0.996	99.33	2.68	70	55	39	37	33	26	2942796	2934563	2904029	2888639	2809555	2565492	62	252516	2939721	36.99	96394	39085	113682	10	28	0
GCA_020559255.1	Isolate	0.996	99.33	2.97	392	80	61	52	37	23	3078575	2994634	2951346	2883472	2614507	2064021	86	289037	2998973	37.14	67912	21679	90461	14	41	0
GCA_020560085.1	Isolate	0.996	99.33	2.35	106	52	35	30	25	19	3156617	3135967	3101251	3070646	2998452	2781099	64	641824	3144775	37.18	137174	44130	242356	6	21	0
GCA_020560415.1	Isolate	0.996	99.33	2.01	118	78	59	52	42	26	3029154	3013483	2970059	2919149	2740556	2149354	83	172876	3017361	37.11	66541	25040	74554.3	16	42	0
GCA_020560515.1	Isolate	0.996	99.33	2.01	146	86	64	52	39	25	3057500	3036686	2984602	2892600	2668869	2116535	91	289018	3040224	37.2	66541	21138	86312.5	15	42	0
GCA_020560665.1	Isolate	0.996	99.33	2.03	145	83	64	56	41	22	3004295	2984358	2942694	2884071	2623269	1901723	86	289018	2986370	37.13	64044	22065	84935.4	15	44	0
GCA_020564425.1	Isolate	0.996	99.33	2.01	139	83	62	53	38	23	3026399	3004267	2954757	2885689	2614824	2015335	95	289118	3012382	37.14	64244	21182	88085.9	15	43	0
GCA_024462215.1	Isolate	0.996	99.33	3.57	442	92	68	61	43	23	3335092	3240222	3181959	3131582	2816352	2029148	105	187891	3249998	36.76	63638	20894	76474.6	16	48	0
GUT_GENOME001348	Isolate	1	99.33	2.01	56	51	39	37	32	26	3036351	3033408	3006599	2994026	2916805	2742378	56	287525	3036351	37.03	108323	50953	123362	10	26	10.24
GUT_GENOME001467	Isolate	0.996	99.33	1.34	111	98	59	51	37	22	3006276	2997356	2908073	2855222	2640458	2069901	111	211894	3006276	37.04	73290	18509	85415.9	14	41	8.35
GUT_GENOME001516	Isolate	0.996	99.33	1.34	54	53	44	41	37	23	2829632	2829067	2807716	2787340	2731423	2243846	54	153591	2829632	37.01	86053	33578	92655.3	12	31	6.93
GUT_GENOME001536	Isolate	1	99.33	1.34	57	53	42	39	37	24	3014520	3011637	2981097	2961738	2929102	2420423	57	220451	3014520	36.98	100749	39852	102394	11	31	3.65
GUT_GENOME001554	Isolate	0.996	99.33	2.01	64	62	49	41	33	21	3005428	3004119	2979820	2922121	2764594	2294927	64	206933	3005428	36.69	102851	32938	109747	10	32	10.78
GUT_GENOME001919	MAG	0.955	97.18	1.76	362	362	192	72	6	0	2514126	2514126	1994562	1150312	191739	0	362	39685	2514126	37.58	9424	3429	11537.7	84	256	0
GUT_GENOME002029	MAG	0.98	95.97	0.67	58	58	56	50	36	20	2615156	2615156	2609550	2565367	2334691	1772767	58	190717	2615156	37.05	66719	24862	80453.9	12	37	0
GUT_GENOME002327	MAG	0.992	98.66	1.34	81	81	61	54	44	19	2834461	2834461	2774499	2727543	2547065	1595261	81	173103	2834461	36.81	54719	24524	69091.9	16	45	0
GUT_GENOME002374	MAG	0.988	98.99	2.01	150	150	120	82	37	8	2668955	2668955	2574919	2294936	1555602	491792	150	76273	2668955	37.29	29981	8292	32611.9	29	94	0
GUT_GENOME002811	MAG	0.984	98.66	1.34	45	45	44	42	35	19	2539639	2539639	2537439	2526119	2401649	1786939	45	188943	2539639	37.19	76796	33999	87589.4	11	31	0
GUT_GENOME003500	MAG	0.939	98.15	2.35	303	303	176	92	15	0	2634882	2634882	2254429	1644899	504613	0	303	49374	2634882	37.21	12754	3943	15849.2	63	203	0
GUT_GENOME004023	MAG	0.996	99.33	1.34	52	52	50	47	35	19	2513059	2513059	2506342	2481889	2293415	1643604	52	128606	2513059	37.32	64624	28531	73700.3	13	34	0
GUT_GENOME004115	MAG	1	99.33	1.34	204	204	147	89	27	3	2507676	2507676	2330166	1899751	962401	184592	204	73770	2507676	37.54	17688	6213	22675.2	41	135	0
GUT_GENOME004793	MAG	0.992	98.99	2.01	123	123	98	85	45	10	2736802	2736802	2667092	2570494	1907109	667466	123	100508	2736802	37.26	33998	12482	38597.3	28	76	0
GUT_GENOME005057	MAG	0.98	97.32	2.01	112	112	95	75	41	10	2522001	2522001	2470096	2328418	1773784	710988	112	125253	2522001	37.28	35381	12702	41396.3	24	70	0
GUT_GENOME005197	MAG	1	99.33	1.34	92	92	78	69	41	12	2683730	2683730	2644443	2573897	2114639	1128754	92	172549	2683730	37.21	41179	14837	61804.8	17	57	0
GUT_GENOME005223	MAG	0.988	98.66	1.68	140	140	110	79	37	7	2648207	2648207	2550949	2309809	1600825	498212	140	82439	2648207	37.26	32908	8680	34975.6	28	87	0
GUT_GENOME005357	MAG	0.984	98.32	1.34	157	157	111	87	44	8	2838152	2838152	2697485	2529323	1851615	593470	157	112246	2838152	37.29	31560	9195	37869	29	90	0
GUT_GENOME005537	MAG	1	98.99	2.68	120	120	98	80	38	10	2539911	2539911	2475190	2350165	1657684	623241	120	89863	2539911	37.33	35173	11401	36551.3	26	74	0
GUT_GENOME005792	MAG	0.988	98.66	1.4	141	141	111	85	37	4	2527403	2527403	2443152	2252609	1425881	255296	141	80956	2527403	37.47	29961	9156	30308.7	31	88	0
GUT_GENOME006236	MAG	0.98	98.66	0.67	80	80	68	61	43	15	2564734	2564734	2527270	2481110	2149199	1129724	80	115523	2564734	37.25	47058	21441	53406.1	19	50	0
GUT_GENOME006670	MAG	0.984	98.66	0.67	59	59	55	51	38	20	2648069	2648069	2634723	2609266	2383798	1696495	59	243249	2648069	37.12	58096	25799	82592.3	14	38	0
GUT_GENOME006776	MAG	0.919	95.5	1.38	303	303	164	81	20	2	2663282	2663282	2262900	1656163	706633	117750	303	62847	2663282	37.3	14513	3723	18241.5	54	196	0
GUT_GENOME007131	MAG	0.98	95.3	1.34	67	67	55	53	35	18	2588951	2588951	2554092	2541102	2205554	1571190	67	297631	2588951	37.15	61878	22275	87433.5	13	41	0
GUT_GENOME007388	MAG	0.996	99.33	2.01	106	106	89	72	41	13	2761770	2761770	2711644	2590479	2059036	1048661	106	151281	2761770	37.14	39113	13932	51474.6	21	64	0
GUT_GENOME008861	MAG	0.951	96.58	1.7	228	228	151	82	22	3	2514695	2514695	2263747	1772376	846538	178194	228	60646	2514695	37.3	16209	5085	21734.7	43	151	0
GUT_GENOME010638	MAG	0.911	96.32	2.18	275	275	161	90	16	2	2579359	2579359	2249058	1751544	618786	135174	275	80298	2579359	37.17	14771	4274	19446.2	52	177	0
GUT_GENOME015956	MAG	0.98	97.99	1.34	169	169	112	83	39	8	2760075	2760075	2586493	2374282	1634906	582051	169	108365	2760075	37.45	27865	7857	35803.4	30	96	0
GUT_GENOME016362	MAG	0.984	98.66	3.69	231	231	140	90	27	6	2824997	2824997	2552671	2189389	1162308	436369	231	105649	2824997	37.38	21343	5114	28690.2	38	138	0
GUT_GENOME016782	MAG	0.976	97.32	1.34	90	90	74	60	40	15	2644479	2644479	2592759	2488237	2155895	1261701	90	134001	2644479	37.09	45367	14959	58460.9	17	52	0
GUT_GENOME017366	MAG	1	99.33	2.01	171	171	106	79	40	13	3003609	3003609	2815444	2630540	1926509	938943	171	98181	3003609	37.13	37143	7589	40757.2	27	88	0
GUT_GENOME017404	MAG	0.964	97.58	2.68	178	178	126	82	26	8	2476678	2476678	2326780	2005402	1113618	525244	178	100591	2476678	37.5	21632	6593	30005.5	32	110	0
GUT_GENOME019783	MAG	0.992	98.66	2.01	166	166	109	79	33	8	2587619	2587619	2407899	2203129	1424482	539049	166	127013	2587619	37.41	28818	6369	34574.8	29	95	0
GUT_GENOME019795	MAG	0.984	95.97	1.34	50	50	46	43	37	21	2479676	2479676	2467183	2441357	2333170	1742167	50	285225	2479676	37.23	65798	27633	87902.9	13	34	0
GUT_GENOME019919	MAG	0.996	99.33	1.34	99	99	78	63	47	15	2668035	2668035	2609878	2502051	2234253	1098981	99	118858	2668035	37.2	41431	15686	50348.1	21	55	0
GUT_GENOME019950	MAG	0.967	97.32	1.34	314	314	176	84	14	1	2643013	2643013	2211103	1553384	504057	52768	314	52768	2643013	37.57	11934	3978	16008.8	63	215	0
GUT_GENOME019980	MAG	0.98	97.32	2.01	105	105	82	69	42	11	2505886	2505886	2441582	2343050	1915607	818599	105	117777	2505886	37.27	37605	12441	45337.2	22	62	0
GUT_GENOME020151	MAG	0.972	98.66	2.03	121	121	94	75	38	11	2553921	2553921	2471432	2340963	1727012	754585	121	114422	2553921	37.32	35124	11350	40458.5	24	71	0
GUT_GENOME020402	MAG	0.923	97.65	1.34	269	269	146	88	29	6	2948736	2948736	2577794	2167362	1180530	410957	269	114059	2948736	36.86	21115	4394	27064.5	42	163	0
GUT_GENOME020555	MAG	0.968	97.32	2.18	88	88	67	56	38	15	2589997	2589997	2529465	2446135	2137963	1274405	88	171311	2589997	37.03	47538	17472	65571.4	16	48	0
GUT_GENOME020926	MAG	0.988	97.32	2.82	252	252	159	94	32	3	2871022	2871022	2602779	2124818	1101141	189511	252	80659	2871022	37.37	21060	5150	22425.6	47	156	0
GUT_GENOME021238	MAG	0.951	94.63	1.34	243	243	163	92	16	2	2503811	2503811	2255742	1745391	582421	143041	243	79303	2503811	37.57	15284	5032	19250	51	163	0
GUT_GENOME021551	MAG	0.943	97.32	2.01	236	236	146	86	23	2	2495497	2495497	2215870	1762797	830949	106856	236	55606	2495497	37.32	16131	4670	20489	44	153	0
GUT_GENOME022278	MAG	0.984	98.88	1.34	146	146	96	77	35	15	2737338	2737338	2595875	2469201	1769107	1076099	146	147452	2737338	37.02	37126	10379	45880.7	22	77	0
GUT_GENOME027164	MAG	0.996	99.33	2.01	101	101	74	65	44	16	2754112	2754112	2675271	2611097	2231281	1154701	101	157731	2754112	37.14	47154	16825	53013.3	21	56	0
GUT_GENOME027248	MAG	0.996	99.33	2.01	76	76	62	53	41	15	2634110	2634110	2598539	2537287	2318984	1281090	76	204328	2634110	37.04	48675	22755	69023	16	44	0
GUT_GENOME027578	MAG	0.968	96.98	1.34	72	72	66	55	37	16	2659439	2659439	2640503	2553576	2260268	1521582	72	332914	2659439	37.06	58826	20379	92678	13	43	0
GUT_GENOME027640	MAG	0.988	98.66	2.18	88	88	78	64	38	15	2494476	2494476	2463738	2353249	1938488	1118994	88	168626	2494476	37.14	45232	12662	54160.9	18	55	0
GUT_GENOME028113	MAG	0.951	94.63	3.36	134	134	111	74	34	8	2550690	2550690	2476836	2218797	1595378	644205	134	140344	2550690	37.17	35050	8195	41934.7	24	83	0
GUT_GENOME028186	MAG	0.919	94.22	2.63	316	316	182	98	20	5	3091597	3091597	2652122	2053327	855040	312489	316	75995	3091597	36.82	14869	4174	21370.7	56	211	0
GUT_GENOME028979	MAG	0.976	98.66	2.03	102	102	95	77	38	12	2647200	2647200	2623038	2494983	1829164	865550	102	102848	2647200	37.32	39804	13202	44061.2	23	68	0
GUT_GENOME029450	MAG	0.972	96.52	2.01	73	73	64	54	33	19	2581019	2581019	2547023	2480895	2127779	1575907	73	148657	2581019	37.05	64270	16483	67701.9	14	43	0
GUT_GENOME030160	MAG	0.988	97.99	4.03	99	99	86	75	53	13	2766788	2766788	2720466	2641365	2267654	804051	99	79991	2766788	36.92	40968	17218	41127.8	26	64	0
GUT_GENOME030389	MAG	0.955	94.63	4.72	107	107	102	81	45	6	2563545	2563545	2545170	2394444	1771725	412876	107	84696	2563545	37.21	33180	13025	35344.6	29	74	0
GUT_GENOME032225	MAG	0.935	95.45	2.13	142	142	125	96	32	7	2587434	2587434	2524018	2325899	1242143	413595	142	69724	2587434	37.42	23962	9909	28828.3	35	97	0
GUT_GENOME032408	MAG	0.943	96.22	4.03	148	148	122	90	34	9	2592954	2592954	2502321	2261195	1394275	571139	148	82265	2592954	37.12	27448	8470	31340	31	98	0
GUT_GENOME032475	MAG	0.951	97.86	3.47	141	141	121	91	32	6	2551832	2551832	2485691	2257815	1317422	372148	141	83154	2551832	37.09	26229	9351	30327.7	31	95	0
GUT_GENOME033365	MAG	0.967	95.97	2.01	89	89	80	61	43	17	2531836	2531836	2503586	2365285	2092226	1179531	89	91049	2531836	37.15	45379	12923	48353.1	19	54	0
GUT_GENOME034254	MAG	0.992	97.99	2.01	81	81	72	63	39	16	2679607	2679607	2645798	2586065	2179970	1397114	81	214729	2679607	37.09	57413	15638	67460.7	16	51	0
GUT_GENOME034589	MAG	0.971	97.32	3.1	114	114	96	84	44	14	2859169	2859169	2794120	2704480	2025383	981844	114	141918	2859169	37.09	37613	13391	44637.4	25	74	0
GUT_GENOME035083	MAG	0.976	97.99	2.62	96	96	84	69	41	15	2672126	2672126	2631663	2518932	2047472	1148065	96	126483	2672126	37.13	39720	12746	50852.2	20	60	0
GUT_GENOME035260	MAG	0.984	97.65	2.68	105	105	94	69	36	10	2533343	2533343	2499145	2324847	1731236	794448	105	162788	2533343	37.15	37807	12141	47706.3	21	66	0
GUT_GENOME035366	MAG	0.907	94.66	3.52	140	140	118	87	34	8	2614605	2614605	2531427	2308463	1467628	576883	140	96217	2614605	37.08	28157	8768	34539.6	29	92	0
GUT_GENOME035386	MAG	0.992	97.32	2.35	99	99	88	70	39	16	2728183	2728183	2689939	2562741	2041304	1148912	99	105615	2728183	37.06	45349	12647	49136.9	21	61	0
GUT_GENOME035797	MAG	0.996	98.99	2.01	135	135	99	75	42	13	2823088	2823088	2701678	2536465	1978943	912516	135	101770	2823088	36.75	38306	9830	42856.3	25	76	0
GUT_GENOME037202	MAG	0.988	97.99	0.67	87	87	74	67	43	18	2741493	2741493	2695061	2639260	2216333	1327312	87	112013	2741493	37.14	49477	17282	53184	19	56	0
GUT_GENOME043597	MAG	0.968	98.99	1.46	119	119	99	82	37	12	2708394	2708394	2646500	2532468	1809636	933574	119	170862	2708394	37.22	35660	12373	47757.6	22	74	0
GUT_GENOME044287	MAG	0.984	98.66	2.97	124	124	106	86	33	11	2657202	2657202	2602558	2455585	1576245	743098	124	89413	2657202	37.29	31995	11542	38448.8	25	80	0
GUT_GENOME044547	MAG	0.927	93.29	3.73	195	195	147	102	28	3	2785922	2785922	2616582	2300864	1113221	249492	195	100404	2785922	36.88	21280	6415	27073.3	41	129	0
GUT_GENOME044715	MAG	0.907	97.24	3.76	135	135	117	91	33	8	2556525	2556525	2493319	2297869	1337335	493662	135	75452	2556525	37.18	27613	9982	30872	31	92	0
GUT_GENOME044850	MAG	0.955	94.63	2.71	88	88	76	66	36	17	2667167	2667167	2622357	2547712	2042991	1349853	88	160659	2667167	36.9	50467	15091	59321.7	17	54	0
GUT_GENOME044936	MAG	0.976	97.32	2.55	102	102	90	72	38	15	2683928	2683928	2639540	2516612	2005273	1236507	102	154111	2683928	36.9	39956	12372	55668.6	18	64	0
GUT_GENOME045300	MAG	0.927	96.19	3.13	103	103	93	74	41	10	2534387	2534387	2504385	2369151	1843870	724608	103	120237	2534387	37.26	36990	11915	42835.9	23	67	0
GUT_GENOME045353	MAG	0.988	97.99	0.67	82	82	68	57	36	20	2804349	2804349	2756250	2677325	2315836	1727714	82	216104	2804349	36.8	67888	16151	73024.7	15	47	0
GUT_GENOME046592	MAG	0.996	98.19	4.03	120	120	100	68	33	14	2728709	2728709	2655517	2414310	1844851	1171802	120	220549	2728709	37.06	42618	9276	59308.4	19	73	0
GUT_GENOME047544	MAG	0.968	96.92	1.57	149	149	124	86	37	6	2578808	2578808	2499017	2233820	1466557	384824	149	68837	2578808	37.18	27429	8019	30588.9	31	96	0
GUT_GENOME048811	MAG	0.964	96.81	1.34	150	150	124	81	33	10	2565690	2565690	2482383	2164245	1391854	645712	150	100783	2565690	37.32	28406	8145	32940.3	29	97	0
GUT_GENOME049698	MAG	0.988	98.99	2.01	96	96	82	67	38	13	2606753	2606753	2558417	2447390	1952480	1096016	96	173849	2606753	37.13	42356	13674	57025.9	18	59	0
GUT_GENOME050088	MAG	0.992	99.33	2.35	82	82	73	57	35	19	2848148	2848148	2817968	2704902	2315971	1705696	82	178175	2848148	37.06	58621	16840	75853	14	47	0
GUT_GENOME050671	MAG	0.992	99.33	2.68	139	139	109	92	44	10	2800798	2800798	2693492	2569041	1770139	595212	139	84922	2800798	37.15	30004	10827	33585.6	32	88	0
GUT_GENOME050678	MAG	0.907	95.81	4.53	221	221	161	95	18	1	2481074	2481074	2276798	1810214	589550	55855	221	55855	2481074	37.46	16070	5436	18124.3	52	153	0
GUT_GENOME051967	MAG	0.988	99.33	2.06	97	97	85	69	37	12	2541562	2541562	2497758	2387713	1816280	865521	97	121491	2541562	37.16	42163	13696	45811.5	21	61	0
GUT_GENOME052047	MAG	0.98	95.64	1.36	124	124	105	82	37	10	2593039	2593039	2531919	2385476	1625373	661868	124	95276	2593039	37.24	31561	11901	37394.6	26	78	0
GUT_GENOME052272	MAG	0.959	95.3	3.75	119	119	105	81	36	14	2649571	2649571	2605699	2425966	1661501	904677	119	84257	2649571	37.28	35958	10582	38995.6	24	78	0
GUT_GENOME052355	MAG	0.984	97.32	1.34	69	69	60	56	37	17	2620284	2620284	2587018	2559522	2210146	1500185	69	154097	2620284	37.08	55204	20404	69147	14	44	0
GUT_GENOME052374	MAG	0.968	95.28	2.01	73	73	66	56	37	18	2547549	2547549	2523307	2451098	2121271	1435306	73	170118	2547549	37.08	58480	19977	64263.5	15	45	0
GUT_GENOME052412	MAG	0.919	94.3	2.93	109	109	94	78	43	10	2565174	2565174	2514275	2397845	1814580	675202	109	143991	2565174	37.09	34136	12568	40798.1	26	71	0
GUT_GENOME052430	MAG	0.935	96.5	2.45	126	126	110	85	35	9	2606064	2606064	2552288	2366151	1557731	651064	126	125809	2606064	37.22	29771	10468	38893	26	83	0
GUT_GENOME052463	MAG	0.927	93.49	2.92	171	171	140	86	26	10	2606179	2606179	2501967	2116225	1166086	621502	171	76031	2606179	37.36	24018	6868	29979.4	32	115	0
GUT_GENOME052481	MAG	0.98	98.32	3	120	120	102	85	38	13	2558159	2558159	2495281	2376530	1602397	771535	120	74594	2558159	37.28	32276	12227	35131.6	27	79	0
GUT_GENOME052641	MAG	0.931	93.6	1.48	207	207	153	96	35	8	2978608	2978608	2801408	2389848	1474965	536448	207	104035	2978608	37.86	22704	6454	30219.6	36	133	0
GUT_GENOME052760	MAG	0.976	98.66	3.36	194	194	164	108	32	6	3069200	3069200	2964102	2552707	1328472	413135	194	118731	3069200	36.65	23581	7632	29271.5	41	132	0
GUT_GENOME052894	MAG	0.992	99.33	4.53	96	96	89	74	43	13	2671052	2671052	2647205	2533421	2028713	899113	96	114365	2671052	37.1	43363	13677	45080.3	23	64	0
GUT_GENOME053200	MAG	1	99.33	2.01	63	63	60	58	36	16	2625702	2625702	2617020	2603864	2226967	1516427	63	239238	2625702	37.07	57013	20896	83508.1	13	42	0
GUT_GENOME053260	MAG	0.972	95.64	3.49	116	116	98	86	34	8	2491021	2491021	2433615	2351312	1499941	578741	116	91640	2491021	37.34	32410	11519	37083.9	26	76	0
GUT_GENOME053387	MAG	0.967	99.15	3.55	182	182	134	89	34	5	2713933	2713933	2551858	2226004	1318918	314467	182	86420	2713933	37.2	23671	6331	27871.2	36	116	0
GUT_GENOME053424	MAG	0.992	97.99	2.68	161	161	126	91	42	9	2949046	2949046	2835881	2594633	1767797	651643	161	131624	2949046	36.75	30125	8072	36913.4	32	98	0
GUT_GENOME054274	MAG	0.975	98.99	2.81	145	145	118	83	41	8	2619728	2619728	2529216	2274626	1600716	470440	145	66517	2619728	37.35	29544	8242	31340.4	31	93	0
GUT_GENOME057280	MAG	0.996	99.33	2.01	75	75	70	60	37	18	2546048	2546048	2532276	2458303	2048373	1341491	75	131938	2546048	37.22	50917	18195	57010.5	17	48	0
GUT_GENOME058217	MAG	0.984	97.32	3.36	72	72	69	62	43	15	2619730	2619730	2612248	2562132	2239846	1207572	72	158847	2619730	37.13	44827	19353	59717.7	18	49	0
GUT_GENOME058710	MAG	0.984	95.97	2.68	88	88	76	64	42	13	2688298	2688298	2648914	2564745	2177066	1152533	88	185042	2688298	37.03	43466	16417	63611	18	54	0
GUT_GENOME059055	MAG	0.959	96.72	3.19	163	163	135	91	35	6	2672606	2672606	2575397	2274727	1384808	387372	163	76911	2672606	37.16	25472	7134	29421.9	34	107	0
GUT_GENOME059509	MAG	0.996	98.1	0.67	132	132	115	81	32	9	2511493	2511493	2456341	2212962	1410815	579907	132	80907	2511493	37.39	31048	8749	33801.8	27	87	0
GUT_GENOME059677	MAG	0.972	97.32	1.34	75	75	68	58	38	14	2597480	2597480	2569800	2501209	2153441	1187313	75	154334	2597480	37.08	48311	17899	63480.9	17	47	0
GUT_GENOME060316	MAG	0.996	99.33	1.34	84	84	71	64	34	18	2662322	2662322	2618177	2569591	2092736	1537762	84	198076	2662322	37.07	55984	15531	71269.4	15	50	0
GUT_GENOME060393	MAG	0.996	99.33	1.34	119	119	100	80	37	9	2537850	2537850	2477284	2324190	1605488	576806	119	83480	2537850	37.36	36371	11021	36040.2	26	77	0
GUT_GENOME060622	MAG	0.972	97.32	1.34	115	115	94	73	39	13	2579601	2579601	2508229	2362087	1802142	922668	115	104961	2579601	37.35	38379	12304	43533.5	22	70	0
GUT_GENOME061309	MAG	0.947	93.96	2.68	134	134	111	83	41	8	2608184	2608184	2536578	2338838	1645423	533187	134	103011	2608184	37.32	31807	9726	34620.5	29	84	0
GUT_GENOME062035	MAG	0.98	95.97	1.34	54	54	53	51	36	21	2541154	2541154	2538045	2522881	2263442	1767390	54	183107	2541154	37.21	69344	23713	75169	13	37	0
GUT_GENOME062355	MAG	0.988	99.02	2.68	85	85	75	66	41	15	2608499	2608499	2575497	2516340	2092241	1133882	85	160714	2608499	37.21	48371	15246	54817.3	19	54	0
GUT_GENOME062605	MAG	0.976	93.96	1.34	70	70	65	55	37	17	2676756	2676756	2660633	2590179	2297513	1534410	70	212333	2676756	37.11	59764	18545	76851.1	14	43	0
GUT_GENOME062754	MAG	0.955	93.96	2.68	95	95	80	68	40	15	2577290	2577290	2533317	2450067	1991200	1012330	95	103534	2577290	37.19	46722	14795	46493.1	21	58	0
GUT_GENOME063137	MAG	0.996	99.27	2.01	72	72	64	57	38	24	2817791	2817791	2787188	2735506	2407409	1879406	72	163173	2817791	36.88	61175	19774	69250.9	16	44	0
GUT_GENOME063581	MAG	0.927	96	2.71	181	181	136	85	31	3	2529127	2529127	2372607	2021936	1153729	213750	181	96911	2529127	37.18	23011	6088	26485.9	36	119	0
GUT_GENOME064098	MAG	0.984	99.66	1.34	118	118	97	72	31	17	2548918	2548918	2476285	2297988	1629447	1142051	118	97941	2548918	37.15	38374	10021	43453.2	21	72	0
GUT_GENOME064378	MAG	0.996	99.33	2.68	96	96	84	67	43	16	2596430	2596430	2548565	2433304	2037764	1125277	96	104129	2596430	37.15	43164	13576	47243.1	20	59	0
GUT_GENOME064439	MAG	0.988	97.32	2.71	80	80	70	60	30	18	2564004	2564004	2523452	2458110	1919506	1488156	80	191413	2564004	37.25	56539	15377	68307.4	15	49	0
GUT_GENOME065251	MAG	0.984	97.99	2.01	136	136	114	86	37	12	2757893	2757893	2681552	2485995	1662078	822779	136	140468	2757893	37.12	29853	10053	39311.9	27	86	0
GUT_GENOME065328	MAG	0.992	98.66	1.34	64	64	62	57	35	17	2646536	2646536	2639209	2601853	2233071	1551463	64	206904	2646536	37.18	61165	19757	77403.9	13	42	0
GUT_GENOME066245	MAG	0.976	96.14	1.34	280	280	114	82	36	10	3245029	3245029	2843609	2623120	1880658	879456	280	135896	3245029	37.21	35251	4320	43031.2	28	131	0
GUT_GENOME066265	MAG	0.996	98.66	1.34	222	222	102	77	42	16	3242648	3242648	2971912	2800926	2235630	1271652	222	153423	3242648	37.03	42945	6302	50506.9	24	93	0
GUT_GENOME066372	MAG	0.959	95.3	2.03	136	136	110	85	41	16	2861317	2861317	2776550	2609482	1902353	1061847	136	126964	2861317	36.46	34289	10483	41934.9	26	82	0
GUT_GENOME066409	MAG	0.996	98.99	2.68	256	256	106	71	38	10	3164898	3164898	2805968	2571395	1987362	936038	256	139731	3164898	37.79	38480	4616	46914	25	115	0
GUT_GENOME066530	MAG	0.976	97.65	2.01	231	231	147	78	18	4	2622034	2622034	2364880	1855118	852035	319962	231	93907	2622034	37.17	19337	5044	26645.2	39	146	0
GUT_GENOME066548	MAG	0.963	97.99	4.03	268	268	136	87	24	6	2698559	2698559	2362798	2026403	1050504	448440	268	107132	2698559	37.33	19157	4170	28438.2	38	151	0
GUT_GENOME066607	MAG	0.979	98.32	3.02	280	280	115	70	33	12	2932641	2932641	2557948	2238007	1643615	867164	280	131733	2932641	37.35	30896	3858	38203	27	134	0
GUT_GENOME066772	MAG	0.963	97.07	4.7	211	211	148	86	30	5	2703480	2703480	2520947	2103940	1255444	370484	211	107366	2703480	36.89	23362	5828	29290.7	34	132	0
GUT_GENOME067231	MAG	0.996	99.33	4.03	207	207	94	72	36	12	2800784	2800784	2578665	2414885	1801182	883108	207	115428	2800784	37.31	39119	6727	42353.2	24	85	0
GUT_GENOME067276	MAG	0.98	98.02	3.36	263	263	136	87	24	1	2505671	2505671	2200741	1853894	864712	66508	263	66508	2505671	37.44	17802	4566	21012.2	43	148	0
GUT_GENOME067305	MAG	0.984	98.66	3.36	227	227	163	99	28	2	2792223	2792223	2590720	2161914	1073702	185726	227	96222	2792223	36.81	19757	5550	25204	43	149	0
GUT_GENOME067538	MAG	0.968	98.66	2.57	188	188	126	82	32	8	2631073	2631073	2450990	2133275	1374189	579490	188	103981	2631073	37.13	26436	6318	33011.7	30	112	0
GUT_GENOME067578	MAG	0.963	94.63	2.68	84	84	58	55	39	18	2552642	2552642	2490259	2468322	2193246	1402945	84	134260	2552642	37.16	54932	20782	60443.7	16	44	0
GUT_GENOME067802	MAG	0.98	95.97	1.34	142	142	89	72	38	18	2829453	2829453	2703845	2585599	1992317	1297192	142	116385	2829453	37.13	42198	11622	48329.9	21	69	0
GUT_GENOME067824	MAG	0.911	95.88	2.71	285	285	182	94	20	0	2713747	2713747	2391560	1758643	664672	0	285	43910	2713747	37.1	13124	4466	17039.3	60	193	0
GUT_GENOME068081	MAG	0.996	99.33	3.36	164	164	78	64	40	16	2918391	2918391	2741348	2648716	2247140	1315783	164	189661	2918391	37.16	48426	10949	62785.6	19	62	0
GUT_GENOME068168	MAG	0.979	97.32	4.7	117	117	72	63	40	15	2582454	2582454	2491986	2434988	2078016	1182494	117	200869	2582454	37.33	44045	15445	59357.1	18	54	0
GUT_GENOME068177	MAG	0.968	95.97	1.34	165	165	96	74	40	10	2765318	2765318	2591587	2419392	1854256	720325	165	154384	2765318	37.17	37875	8467	42582.3	26	82	0
GUT_GENOME068763	MAG	0.984	97.65	3.36	163	163	127	85	31	4	2549591	2549591	2439411	2124687	1213858	277860	163	103428	2549591	37.09	23487	8002	28918.5	34	105	0
GUT_GENOME069065	MAG	0.903	95.91	2.91	366	366	174	66	9	1	2487896	2487896	1896547	1128179	334038	65945	366	65945	2487896	37.33	9658	3360	13318.3	78	259	0
GUT_GENOME071780	MAG	0.992	98.54	3.36	291	291	157	91	22	4	2677293	2677293	2357883	1895343	835796	252346	291	86983	2677293	37.42	15689	4348	21577.7	48	169	0
GUT_GENOME071843	MAG	0.967	95.97	2.01	117	117	75	63	40	14	2561898	2561898	2469648	2387314	1974981	998509	117	102760	2561898	37.1	44743	14662	47334.4	21	57	0
GUT_GENOME071896	MAG	0.98	97.32	2.01	141	141	86	67	43	15	2738106	2738106	2621905	2493274	2098726	1036674	141	102286	2738106	37.34	42772	10768	45950.3	23	65	0
GUT_GENOME072105	MAG	0.927	90.6	0.67	149	149	90	68	38	6	2525740	2525740	2402877	2243247	1730627	519564	149	164138	2525740	37.29	36582	8944	44902.9	24	72	0
GUT_GENOME072134	MAG	0.976	97.32	2.01	221	221	140	89	32	4	2876593	2876593	2645668	2249821	1354590	356320	221	134930	2876593	36.79	24118	6248	31955.2	36	130	0
GUT_GENOME072585	MAG	0.972	97.32	3.38	279	279	177	104	31	4	3203401	3203401	2909733	2381664	1262022	339627	279	112678	3203401	36.55	18719	5255	27136.8	47	172	0
GUT_GENOME072632	MAG	0.992	99.33	2.01	139	139	84	72	42	17	2824161	2824161	2699454	2617629	2129369	1182953	139	129008	2824161	37.1	41648	12672	48933.8	23	65	0
GUT_GENOME072793	MAG	0.98	97.32	2.24	162	162	104	86	38	16	3036377	3036377	2913968	2793278	2056503	1225957	162	197375	3036377	37.04	43440	11038	53690.5	23	81	0
GUT_GENOME072875	MAG	0.992	98.66	2.68	248	248	113	83	47	10	3181515	3181515	2900734	2687494	2113686	795963	248	149961	3181515	36.85	35273	5811	41716.4	30	107	0
GUT_GENOME073005	MAG	0.935	90.6	2.01	207	207	103	68	38	15	3009477	3009477	2787908	2530915	2004533	1190917	207	138275	3009477	37.04	39480	6755	48646.8	23	90	0
GUT_GENOME073110	MAG	0.972	95.97	2.68	226	226	115	78	29	9	2546861	2546861	2275964	2030991	1238400	551877	226	90114	2546861	37.4	24348	4867	29966.5	31	119	0
GUT_GENOME073167	MAG	0.976	96.64	2.03	142	142	122	99	36	12	2743315	2743315	2675847	2512867	1496241	748707	142	86481	2743315	36.77	26382	11388	33164.3	32	95	0
GUT_GENOME073238	MAG	0.992	98.66	2.01	135	135	116	94	39	10	2715635	2715635	2645330	2491435	1644200	684298	135	140081	2715635	37	28654	10861	37538.3	29	90	0
GUT_GENOME073349	MAG	0.984	97.32	2.01	117	117	101	78	38	11	2629424	2629424	2581790	2423631	1769848	772364	117	112437	2629424	36.94	39205	10627	42381.2	24	73	0
GUT_GENOME074048	MAG	0.992	98.66	2.01	147	147	118	89	30	7	2529331	2529331	2437159	2232967	1282241	482246	147	82012	2529331	37.33	25064	8592	32118.1	30	94	0
GUT_GENOME074342	MAG	0.968	96.98	1.51	229	229	131	89	30	4	2561397	2561397	2311293	2015863	1096227	245955	229	72010	2561397	37.49	19967	5178	24188.1	39	130	0
GUT_GENOME074830	MAG	0.98	99.33	4.09	229	229	149	86	24	6	2592890	2592890	2332041	1881129	922876	357480	229	68557	2592890	37.22	18575	4951	23161.9	42	150	0
GUT_GENOME075085	MAG	0.984	96.64	2.68	168	168	128	95	29	7	2481644	2481644	2371030	2127785	1107004	405935	168	75851	2481644	37.42	21907	8294	26861.8	35	107	0
GUT_GENOME075251	MAG	0.984	99.33	2.24	203	203	116	84	36	14	2956246	2956246	2752657	2525128	1746368	960093	203	102621	2956246	37.09	32067	6688	38935.7	27	101	0
GUT_GENOME075288	MAG	0.955	94.97	4.03	159	159	104	77	36	8	2488768	2488768	2351913	2171445	1495781	550457	159	96926	2488768	37.27	30228	6961	34697.6	27	86	0
GUT_GENOME075392	MAG	0.984	97.32	2.68	175	175	110	88	38	10	2731704	2731704	2588174	2425486	1624024	603038	175	74540	2731704	37.34	33836	9149	33376.9	29	92	0
GUT_GENOME075452	MAG	0.992	98.66	2.71	339	339	195	97	17	2	3008239	3008239	2564671	1870205	658128	129604	339	77140	3008239	36.95	12828	4176	17995.8	66	227	0
GUT_GENOME075515	MAG	0.992	97.99	2.01	83	83	76	61	37	15	2510899	2510899	2483662	2374361	1976294	1190841	83	136815	2510899	37.21	43985	12862	56920.5	17	52	0
GUT_GENOME075578	MAG	0.964	96.81	2.91	293	293	155	77	14	3	2531147	2531147	2127249	1562530	601482	227404	293	115809	2531147	37.37	12664	3763	21525.8	51	190	0
GUT_GENOME075729	MAG	0.984	97.65	1.34	146	146	111	83	34	10	2579470	2579470	2488211	2277118	1457702	676786	146	100261	2579470	37.32	27011	9526	35177.8	28	88	0
GUT_GENOME076058	MAG	1	99.33	1.34	147	147	94	70	41	14	2726669	2726669	2601949	2435736	1968384	989609	147	107964	2726669	37.12	39121	9052	44828.1	23	72	0
GUT_GENOME076437	MAG	0.98	98.66	2.85	220	220	153	98	21	2	2613264	2613264	2417134	2023809	800201	127738	220	65847	2613264	37.29	17764	6025	21837.4	46	142	0
GUT_GENOME076898	MAG	0.992	98.66	2.35	98	98	84	67	39	13	2527818	2527818	2493388	2363555	1889758	969499	98	116363	2527818	37.18	42804	13544	47591.7	20	60	0
GUT_GENOME076926	MAG	1	99.33	2.01	182	182	122	86	30	6	2558145	2558145	2386361	2137079	1245805	409473	182	114283	2558145	37.35	24035	6482	30615.4	32	108	0
GUT_GENOME076943	MAG	0.935	95.64	3.36	279	279	182	95	21	2	2894541	2894541	2573673	1948351	780735	144169	279	76883	2894541	37.4	15436	4864	19988.5	56	189	0
GUT_GENOME077008	MAG	0.955	95.97	2.68	143	143	118	91	42	13	2954357	2954357	2877650	2681142	1869086	857848	143	107118	2954357	36.79	35464	10472	37789.9	29	89	0
GUT_GENOME077131	MAG	0.996	99.33	1.34	161	161	124	85	30	7	2755829	2755829	2630782	2340133	1466079	600203	161	110346	2755829	37.02	26307	8082	38585.5	27	101	0
GUT_GENOME077214	MAG	0.98	96.64	2.01	76	76	67	59	39	17	2758284	2758284	2730693	2679189	2316196	1524298	76	222226	2758284	36.93	53454	20121	77645.8	15	47	0
GUT_GENOME077306	MAG	0.988	99.33	3.38	209	209	153	100	39	7	3116553	3116553	2943055	2558659	1593134	499395	209	130408	3116553	36.86	27217	7007	31510.1	38	130	0
GUT_GENOME077634	MAG	0.984	97.32	1.34	150	150	93	72	39	14	2782417	2782417	2649259	2503909	1933421	1036341	150	149521	2782417	37.36	39116	9843	47589.8	23	73	0
GUT_GENOME078116	MAG	0.947	93.29	0	106	106	60	50	35	16	2487474	2487474	2378268	2309057	2048372	1285207	106	120583	2487474	36.95	51422	15561	59543.6	16	45	0
GUT_GENOME078300	MAG	0.988	97.99	4.03	111	111	85	70	37	17	2700452	2700452	2621050	2509021	1961506	1231566	111	146857	2700452	37.22	44695	12774	52737.4	20	64	0
GUT_GENOME078640	MAG	0.955	97.65	1.57	239	239	159	87	15	3	2575044	2575044	2283450	1752312	617830	209357	239	102392	2575044	37.22	15023	4677	21281.8	50	167	0
GUT_GENOME079450	MAG	0.976	96.64	1.34	140	140	90	70	32	14	2485874	2485874	2375422	2231227	1617026	975773	140	122915	2485874	37.33	39774	9045	43920.8	21	71	0
GUT_GENOME079474	MAG	0.947	95.72	2.68	296	296	173	91	13	1	2640711	2640711	2234490	1660454	482603	102889	296	102889	2640711	37.21	12385	4159	18140.7	61	205	0
GUT_GENOME079951	MAG	0.988	98.66	3.02	132	132	95	78	38	11	2740253	2740253	2650304	2520688	1851727	871289	132	112910	2740253	37.2	38848	11532	45209.6	23	74	0
GUT_GENOME080187	MAG	0.976	98.66	1.34	223	223	145	87	18	4	2473736	2473736	2234924	1810819	768451	248773	223	85596	2473736	37.31	16023	5121	23183.1	42	144	0
GUT_GENOME080465	MAG	0.976	98.52	2.01	287	287	134	75	25	5	2618188	2618188	2228983	1814276	1015448	327038	287	91782	2618188	37.2	18799	3777	24841	39	164	0
GUT_GENOME080696	MAG	0.935	93.29	1.34	53	53	50	47	34	18	2584408	2584408	2574399	2553286	2314911	1727792	53	254119	2584408	36.79	74268	23399	89328	12	35	0
GUT_GENOME081239	MAG	0.984	97.99	2.01	252	252	128	83	29	6	2708012	2708012	2381843	2067948	1249872	442563	252	79270	2708012	37.5	22002	4586	29103.8	34	140	0
GUT_GENOME082204	MAG	0.98	99.33	2.18	352	352	166	85	14	1	2582333	2582333	2103961	1536635	488006	65987	352	65987	2582333	37.26	12165	3278	15743.6	63	222	0
GUT_GENOME082400	MAG	0.968	95.97	1.34	182	182	93	76	43	13	2978603	2978603	2779379	2657527	2139759	1057687	182	198823	2978603	36.98	40420	8582	51990.3	23	79	0
GUT_GENOME082533	MAG	0.996	98.66	1.34	97	97	76	66	41	15	2617831	2617831	2571597	2496709	2066342	1083100	97	137432	2617831	37.05	45790	15523	51197.3	20	56	0
GUT_GENOME082894	MAG	0.967	96.24	4.09	262	262	145	94	25	1	2581036	2581036	2307107	1942508	853621	66907	262	66907	2581036	37.42	17255	4922	20418.6	46	149	0
GUT_GENOME083682	MAG	0.959	95.3	4.19	125	125	80	68	46	17	2789847	2789847	2702981	2627945	2255752	1159423	125	102967	2789847	37.08	46698	15549	48175.5	22	59	0
GUT_GENOME083925	MAG	0.943	99.04	2.37	246	246	157	91	22	3	2549594	2549594	2273754	1820545	771629	157872	246	54769	2549594	37.03	15916	4730	19462.6	49	162	0
GUT_GENOME084957	MAG	0.984	99.33	2.8	270	270	156	87	25	2	2652964	2652964	2323718	1826279	872564	155375	270	83277	2652964	37.02	15875	4305	20945.7	49	170	0
GUT_GENOME085309	MAG	0.988	97.32	2.01	75	75	61	56	44	21	2685715	2685715	2652209	2618576	2413556	1531831	75	102930	2685715	37.01	58134	24036	58291.9	18	45	0
GUT_GENOME085334	MAG	0.988	98.66	2.01	79	79	69	59	32	16	2480048	2480048	2452181	2380280	1916557	1337929	79	185341	2480048	37.09	52151	14370	65366	15	48	0
GUT_GENOME085399	MAG	0.959	96.2	2.01	203	203	147	103	33	4	2782959	2782959	2608800	2284839	1181103	221562	203	68062	2782959	36.73	21300	6864	24069.8	43	130	0
GUT_GENOME085576	MAG	0.98	97.99	2.35	158	158	130	83	27	5	2504815	2504815	2409267	2074770	1186556	381559	158	92827	2504815	37.31	23529	6993	31387.9	30	105	0
GUT_GENOME086012	MAG	0.971	97.65	4.36	268	268	138	88	23	2	2539217	2539217	2231535	1873795	840328	131436	268	71248	2539217	37.34	17779	4167	21540.9	44	151	0
GUT_GENOME086079	MAG	0.963	97.32	4.03	303	303	182	106	23	2	2958625	2958625	2571988	2037888	750015	115468	303	63913	2958625	36.99	14926	4358	17901.1	61	202	0
GUT_GENOME087034	MAG	0.992	98.66	2.03	231	231	162	101	28	3	2955518	2955518	2749639	2311772	1125199	238543	231	107948	2955518	36.72	20520	6129	26174.9	44	147	0
GUT_GENOME087038	MAG	0.988	98.66	1.34	249	249	166	98	27	3	2836992	2836992	2584249	2104567	973725	198115	249	90011	2836992	36.87	18376	5326	22373	48	160	0
GUT_GENOME087098	MAG	0.988	97.99	2.01	270	270	121	87	36	6	2810057	2810057	2481018	2252900	1454513	461388	270	102810	2810057	37.16	25919	4118	30794.3	35	132	0
GUT_GENOME087241	MAG	0.927	90.6	2.01	240	240	97	71	35	19	3213109	3213109	2875687	2693411	2161076	1567360	240	161792	3213109	37.04	49091	4928	56424.1	20	101	0
GUT_GENOME087257	MAG	0.968	98.87	2.01	269	269	160	85	19	1	2588087	2588087	2243497	1720334	683601	84310	269	84310	2588087	37.27	15412	4439	19498.2	50	179	0
GUT_GENOME087308	MAG	0.984	98.49	2.68	257	257	169	93	25	6	2992256	2992256	2714217	2143678	1077758	446278	257	93586	2992256	36.42	17258	5400	26487	45	166	0
GUT_GENOME087518	MAG	0.996	98.66	1.34	91	91	66	59	42	22	3058053	3058053	2983757	2930046	2655435	1899863	91	211607	3058053	36.53	65214	18384	79205.9	15	47	0
GUT_GENOME087664	MAG	0.968	97.32	2.01	241	241	149	89	22	3	2558345	2558345	2272023	1841464	815625	171118	241	64079	2558345	37.12	15999	4645	20890.3	46	156	0
GUT_GENOME087750	MAG	0.972	96.64	2.75	229	229	158	84	26	4	2680373	2680373	2476318	1928228	1041336	348253	229	152994	2680373	37.31	17885	5640	29157.9	41	147	0
GUT_GENOME087783	MAG	0.955	91.95	0.67	102	102	68	59	34	13	2510906	2510906	2414514	2348715	1931957	1163702	102	142429	2510906	37.44	46034	14015	59736.7	15	52	0
GUT_GENOME087880	MAG	0.98	98.23	3.36	169	169	84	66	35	16	2856655	2856655	2658400	2533409	2004619	1292825	169	213355	2856655	37.04	44813	8314	57951.1	19	71	0
GUT_GENOME088180	MAG	0.976	97.99	2.01	138	138	107	76	29	10	2634297	2634297	2529189	2287317	1508194	782916	138	116025	2634297	37.04	34256	8720	41790.5	23	85	0
GUT_GENOME088436	MAG	0.988	97.99	2.68	100	100	81	67	42	17	2704691	2704691	2649446	2554804	2150328	1174768	100	116315	2704691	36.9	46871	15381	49733.7	21	57	0
GUT_GENOME088463	MAG	0.987	97.32	4.7	185	185	88	64	34	15	2900640	2900640	2686541	2520770	2000153	1270186	185	171185	2900640	37.41	45213	6628	56612.9	19	76	0
GUT_GENOME088567	MAG	0.98	96.64	3.36	144	144	97	80	42	12	2809545	2809545	2691094	2582832	1984144	915258	144	134681	2809545	37.08	35917	11070	46471.9	24	75	0
GUT_GENOME088615	MAG	0.98	97.99	1.68	132	132	101	71	35	10	2629536	2629536	2540712	2327788	1753884	849477	132	140925	2629536	37.17	37670	8462	48472.4	21	76	0
GUT_GENOME088651	MAG	1	99.33	3.02	194	194	88	67	38	17	2973959	2973959	2758654	2609857	2148792	1380744	194	147457	2973959	37.12	47077	7513	56109.9	20	75	0
GUT_GENOME088740	MAG	0.976	98.99	1.34	339	339	141	78	25	8	2791640	2791640	2325488	1892454	1043583	461937	339	64505	2791640	37.4	17249	3039	23689.7	42	189	0
GUT_GENOME088849	MAG	0.976	98.66	3.36	348	348	160	89	22	1	2800915	2800915	2326441	1808650	763694	66951	348	66951	2800915	37.13	14596	3480	18284.2	56	208	0
GUT_GENOME088948	MAG	0.988	98.66	3.36	166	166	106	79	36	19	3030917	3030917	2867377	2672409	1970075	1363501	166	138696	3030917	36.57	44423	8495	48507.6	23	85	0
GUT_GENOME089008	MAG	0.972	96.79	2.24	244	244	175	96	20	3	2859649	2859649	2633222	2066207	840309	230674	244	109904	2859649	36.86	16670	5506	23908.8	48	164	0
GUT_GENOME089056	MAG	0.972	97.96	2.71	316	316	196	98	26	2	3088672	3088672	2709845	2016328	888711	126271	316	74833	3088672	36.77	15376	4384	18882.5	61	211	0
GUT_GENOME089127	MAG	0.967	96.98	4.92	341	341	190	82	16	3	2947629	2947629	2476388	1735470	707354	251366	341	116461	2947629	36.93	12524	3839	21567.9	60	230	0
GUT_GENOME089154	MAG	0.972	97.74	2.01	217	217	136	89	29	7	2818867	2818867	2576780	2244264	1262186	509596	217	106466	2818867	36.74	23308	5509	31160.2	36	129	0
GUT_GENOME089259	MAG	0.988	98.66	1.34	158	158	114	77	33	5	2568314	2568314	2435775	2147431	1375390	460848	158	188857	2568314	37.27	27023	7889	40233	30	96	0
GUT_GENOME089374	MAG	0.976	97.99	2.01	120	120	85	70	43	12	2683267	2683267	2614443	2510559	2056023	907304	120	131193	2683267	36.97	38329	12853	47222.1	23	63	0
GUT_GENOME089447	MAG	0.963	97.99	1.07	266	266	149	80	21	3	2557262	2557262	2201002	1717950	804997	199066	266	75412	2557262	37.26	15917	4279	21207.2	46	171	0
GUT_GENOME089507	MAG	0.976	97.65	1.68	298	298	177	93	21	0	2756690	2756690	2375173	1757765	679336	0	298	47641	2756690	36.95	13132	4453	16810.7	61	200	0
GUT_GENOME089733	MAG	0.915	95.38	3.86	378	378	171	97	19	2	2914576	2914576	2424989	1895282	732636	128364	378	75157	2914576	37.38	13993	3114	18718	60	221	0
GUT_GENOME090344	MAG	0.984	97.32	1.34	177	177	96	64	33	13	2579812	2579812	2387265	2161402	1674562	948259	177	128193	2579812	37.2	39065	6221	44633.2	22	85	0
GUT_GENOME090655	MAG	0.987	98.66	4.36	175	175	116	88	43	12	3123434	3123434	2967155	2772553	2051789	1006732	175	169436	3123434	37.36	33799	9135	48797.5	27	93	0
GUT_GENOME090970	MAG	0.996	99.33	2.01	83	83	68	56	40	21	2690439	2690439	2646206	2570287	2317915	1543878	83	103323	2690439	37.21	54271	18273	57989.8	18	45	0
GUT_GENOME091281	MAG	0.984	98.66	1.34	55	55	46	41	32	21	2760064	2760064	2732729	2697913	2574180	2181450	55	228114	2760064	36.88	95630	31164	104413	10	29	0
GUT_GENOME091754	MAG	0.979	97.99	4.7	138	138	91	70	40	20	2990254	2990254	2848249	2698598	2200932	1521557	138	180952	2990254	36.91	50939	10571	55921.7	20	70	0
GUT_GENOME092233	MAG	0.976	97.32	1.34	89	89	68	56	31	13	2584059	2584059	2518809	2435107	2004991	1297275	89	202823	2584059	37.12	54247	14761	73048.2	13	48	0
GUT_GENOME092395	MAG	0.988	98.66	1.34	93	93	74	61	34	18	2567811	2567811	2513713	2418703	1931333	1330678	93	134267	2567811	37.18	53174	15670	54378.9	18	53	0
GUT_GENOME092714	MAG	0.98	96.31	3.59	161	161	115	86	30	8	2501475	2501475	2370262	2155048	1228825	510580	161	90833	2501475	37.34	24957	8157	30673.1	31	97	0
GUT_GENOME093647	MAG	0.988	97.32	3.36	119	119	93	79	42	10	2532279	2532279	2462284	2364800	1782518	696962	119	107373	2532279	37.41	33752	11440	40111.1	25	72	0
GUT_GENOME095975	Isolate	0.996	99.33	1.34	34	34	25	23	20	16	3142181	3142181	3119182	3106833	3047666	2885690	34	587063	3142181	37.2	170056	58731	274682	5	15	25.46
GUT_GENOME096159	Isolate	0.951	98.66	2.68	48	42	35	34	28	25	3041190	3037267	3023057	3017095	2898989	2769126	48	330284	3041190	37.21	116044	50941	142792	9	25	382.58
GUT_GENOME097026	MAG	0.972	99.83	3.02	132	132	108	76	36	10	2551974	2551974	2483540	2244786	1576496	647069	132	102806	2551974	37.19	31718	9135	36314.1	26	82	0
GUT_GENOME097269	MAG	0.968	98.32	2.97	322	322	185	102	27	2	3158952	3158952	2748393	2173174	1006251	156200	322	80190	3158952	36.79	16759	4224	21169.6	57	206	0
GUT_GENOME097619	MAG	0.951	95.63	1.57	495	495	184	61	4	0	2596313	2596313	1732946	862781	114355	0	495	34676	2596313	37.57	7437	2381	8804.2	112	360	0
GUT_GENOME097627	MAG	0.959	96.04	2.68	493	493	161	47	4	0	2471920	2471920	1504477	703450	125446	0	493	43185	2471920	38.06	6272	2381	8675.3	114	363	0
GUT_GENOME097647	MAG	0.955	97.99	3.02	442	442	179	72	6	0	2653576	2653576	1908317	1146743	173155	0	442	32881	2653576	37.62	8545	2646	10697.8	92	310	0
GUT_GENOME098580	MAG	0.911	93.18	4.03	326	326	146	76	19	1	2601183	2601183	2071949	1581029	708503	68891	326	68891	2601183	37.12	12888	3239	18403.8	53	212	0
GUT_GENOME099154	MAG	0.984	98.66	2.68	69	69	59	48	37	20	2871125	2871125	2843331	2762582	2568582	1966644	69	287296	2871125	36.87	69473	24112	95972.7	12	38	0
GUT_GENOME103531	MAG	0.98	97.99	1.57	167	167	119	84	32	8	2613744	2613744	2471795	2218178	1385288	556535	167	102307	2613744	37.33	27170	7901	33463.3	30	100	0
GUT_GENOME103605	MAG	0.988	98.55	2.43	185	185	125	93	31	9	2795605	2795605	2603623	2369144	1346203	532866	185	69856	2795605	37.12	24433	7035	30086.3	34	111	0
GUT_GENOME105037	MAG	0.968	97.99	2.03	162	162	132	98	29	2	2489346	2489346	2408335	2157918	1060980	133587	162	74411	2489346	37.27	21685	8361	25131.7	37	107	0
GUT_GENOME105576	MAG	0.943	92.62	1.34	113	113	90	71	43	9	2491090	2491090	2415028	2279630	1797996	569059	113	71369	2491090	37.37	35800	11600	37073.6	26	68	0
GUT_GENOME106832	MAG	0.96	97.99	3.6	233	233	142	84	28	8	2693539	2693539	2419927	2006655	1167589	498298	233	86665	2693539	37.25	20133	4875	27031.8	37	143	0
GUT_GENOME106977	MAG	0.984	98.66	2.01	251	251	165	91	19	0	2514679	2514679	2268733	1728817	593076	0	251	35952	2514679	37.38	15262	5028	16991.3	54	164	0
GUT_GENOME107277	MAG	0.98	98.55	3.36	122	122	97	75	37	15	2803051	2803051	2727705	2561557	1910806	1122805	122	105205	2803051	37.23	38918	11433	46978.2	22	72	0
GUT_GENOME108716	MAG	0.996	99.33	3.36	229	229	141	103	34	11	3158178	3158178	2905190	2643172	1530404	700142	229	86239	3158178	36.9	23808	5768	31219.8	37	130	0
GUT_GENOME109177	MAG	0.972	98.62	2.35	136	136	99	74	39	15	2705804	2705804	2602799	2429274	1851149	1030118	136	110880	2705804	37.15	36108	9448	43267.8	23	75	0
GUT_GENOME109535	MAG	0.996	99.33	1.34	105	105	86	71	39	12	2552529	2552529	2497426	2390674	1845164	856855	105	107174	2552529	37.32	39351	12687	43990	22	63	0
GUT_GENOME111322	MAG	0.976	98.66	3.08	200	200	134	79	29	5	2540648	2540648	2350784	1963574	1169092	332770	200	109077	2540648	37.25	23600	5967	28321.2	34	123	0
GUT_GENOME111574	MAG	0.964	95.3	2.68	107	107	86	65	35	16	2688872	2688872	2617021	2472493	1983726	1247643	107	152786	2688872	37.03	49813	11449	55784.4	18	61	0
GUT_GENOME112319	MAG	0.996	98.32	2.35	146	146	112	84	34	8	2531572	2531572	2429460	2225987	1419435	549434	146	107454	2531572	37.54	28194	8547	33948.8	29	90	0
GUT_GENOME112507	MAG	0.996	99.33	2.68	78	78	68	56	36	18	2514520	2514520	2488326	2396528	2036949	1377549	78	153640	2514520	37.21	52770	17286	61444.7	16	47	0
GUT_GENOME114070	MAG	0.984	99.33	1.34	149	149	122	84	35	3	2475517	2475517	2388966	2103114	1260099	176481	149	63513	2475517	37.36	25020	8176	27008.1	35	98	0
GUT_GENOME114999	MAG	0.996	99.33	2.68	101	101	75	65	39	15	2597732	2597732	2519998	2448064	2036003	1177191	101	139168	2597732	37.3	45480	13292	54262.5	18	56	0
GUT_GENOME117525	MAG	0.972	95.28	1.68	135	135	115	82	36	7	2518948	2518948	2452266	2220669	1476508	517540	135	114550	2518948	37.25	27504	9280	35565	28	87	0
GUT_GENOME118584	MAG	0.947	96.31	2.24	161	161	123	88	31	6	2519215	2519215	2409961	2144565	1243288	370642	161	84790	2519215	37.29	24942	8882	29041.2	32	102	0
GUT_GENOME119360	MAG	0.976	96.64	2.01	221	221	142	87	25	3	2651732	2651732	2400714	2014466	1033973	277963	221	139849	2651732	37.71	19895	5106	28703.6	38	140	0
GUT_GENOME120037	MAG	0.984	97.99	1.34	106	106	96	75	43	10	2559917	2559917	2518689	2369119	1864285	678630	106	102803	2559917	37.29	35996	12034	40101.8	25	69	0
GUT_GENOME120858	MAG	0.931	98.77	3.36	212	212	132	83	27	4	2544681	2544681	2300817	1937471	1057054	240972	212	69866	2544681	37.16	19615	5305	24726.8	37	130	0
GUT_GENOME121403	MAG	0.996	99.33	1.34	92	92	78	60	40	16	2618484	2618484	2571078	2447449	2118694	1204855	92	125184	2618484	37.22	49015	12966	53474.2	19	53	0
GUT_GENOME121443	MAG	0.968	96.64	2.01	88	88	73	59	44	16	2699870	2699870	2660600	2567219	2317604	1257542	88	146627	2699870	36.8	46989	16801	57264.5	18	50	0
GUT_GENOME126355	MAG	0.971	96.64	2.68	132	132	98	79	36	7	2482246	2482246	2387465	2256626	1557246	547267	132	105724	2482246	37.32	31442	10333	38074	25	77	0
GUT_GENOME126662	MAG	0.919	90.94	4.03	46	46	41	37	31	18	2502145	2502145	2489650	2460328	2359265	1853980	46	271961	2502145	37.13	78435	31639	106227	10	28	0
GUT_GENOME129932	MAG	0.992	99.33	2.01	56	56	49	48	35	19	2520357	2520357	2496166	2488697	2268343	1666926	56	219093	2520357	37.02	66099	25425	80219.9	12	35	0
GUT_GENOME130022	MAG	0.964	95.3	2.01	58	58	54	50	38	18	2522113	2522113	2509716	2485491	2291070	1542612	58	137954	2522113	37.17	65973	25725	69523.3	14	38	0
GUT_GENOME130453	MAG	0.996	99.25	2.68	162	162	112	80	32	10	2700457	2700457	2550782	2326228	1577938	782190	162	199485	2700457	37.19	32408	7101	45682.1	24	93	0
GUT_GENOME133130	MAG	0.984	97.99	1.34	199	199	133	85	28	2	2477878	2477878	2267516	1934733	998760	130008	199	76208	2477878	37.25	21522	5545	23508.2	39	127	0
GUT_GENOME134998	MAG	0.992	99.33	2.68	120	120	100	75	36	16	2692221	2692221	2624445	2456880	1767604	1054730	120	92538	2692221	37.07	38938	11945	41795.2	23	72	0
GUT_GENOME135220	MAG	0.98	98.87	2.68	168	168	124	92	27	7	2516690	2516690	2373773	2159558	1099023	395804	168	62760	2516690	37.09	22480	6637	27200.2	34	105	0
GUT_GENOME136890	MAG	0.98	96.98	2.68	115	115	98	77	41	8	2552754	2552754	2496589	2350521	1750271	541436	115	92711	2552754	37.17	35867	11125	37326.8	26	73	0
GUT_GENOME137327	MAG	0.996	99.33	2.18	104	104	86	68	38	14	2542084	2542084	2480271	2362100	1868289	977681	104	120385	2542084	37.31	41296	12246	46140.1	21	62	0
GUT_GENOME137375	MAG	0.959	98.29	1.68	319	319	186	95	18	2	2899446	2899446	2501957	1829337	664018	107137	319	54694	2899446	36.95	13213	4172	17733.3	63	210	0
GUT_GENOME137545	MAG	0.947	96.64	3.69	291	291	161	86	13	1	2522558	2522558	2126486	1580696	447520	50575	291	50575	2522558	37.26	13315	3946	16039.6	59	194	0
GUT_GENOME137728	MAG	0.968	95.3	2.85	257	257	164	93	18	1	2615206	2615206	2327048	1815975	634306	62911	257	62911	2615206	37.11	15987	4863	18554.6	52	170	0
GUT_GENOME137850	MAG	0.931	98.9	3.58	132	132	105	79	35	11	2636998	2636998	2554608	2368608	1633596	815021	132	141329	2636998	36.99	32134	9247	41811	24	80	0
GUT_GENOME138237	MAG	0.923	97.65	2.35	330	330	178	86	13	0	2600040	2600040	2145464	1500038	390290	0	330	43022	2600040	37.35	12059	3599	13909.6	68	223	0
GUT_GENOME138432	MAG	0.947	96.94	2.01	169	169	125	80	26	11	2498884	2498884	2368935	2042984	1207093	718991	169	88249	2498884	37.26	24070	7060	32790	28	105	0
GUT_GENOME140238	Isolate	1	99.33	1.34	53	50	43	41	35	23	2975942	2974370	2959579	2943474	2836561	2396310	53	226779	2975942	37.09	101906	36123	106974	11	30	4.7
GUT_GENOME148016	MAG	0.963	96.98	2.18	274	274	143	85	22	5	2613660	2613660	2226001	1812730	845539	280100	274	74047	2613660	37.31	16836	4047	21390.7	45	172	0
GUT_GENOME148750	MAG	0.907	94.74	2.68	265	265	175	86	17	2	2520574	2520574	2237323	1634804	599379	119701	265	61588	2520574	37.34	13999	4704	17794.4	54	182	0
GUT_GENOME148869	MAG	0.923	90.94	2.01	108	108	92	73	35	12	2533934	2533934	2481994	2345624	1710211	841755	108	114919	2533934	37.23	40370	11655	43097.7	22	68	0
GUT_GENOME151010	MAG	0.98	97.99	1.34	100	100	92	68	43	18	2658133	2658133	2631842	2452479	2029673	1178857	100	107490	2658133	37.01	39789	13310	45279.8	22	63	0
GUT_GENOME151278	MAG	0.935	92.62	1.34	84	84	66	55	34	13	2578457	2578457	2532151	2455319	2121348	1364224	84	229530	2578457	36.91	52427	16123	82733.4	12	45	0
GUT_GENOME151305	MAG	0.984	98.99	2.68	79	79	69	63	41	18	2622362	2622362	2593699	2551690	2184116	1380571	79	172019	2622362	37.04	51908	19105	60069.2	17	49	0
GUT_GENOME152247	MAG	0.988	98.32	2.24	135	135	115	85	39	9	2609174	2609174	2543895	2337084	1561538	600541	135	91802	2609174	37.21	27974	8852	34037.8	30	87	0
GUT_GENOME152443	MAG	0.968	96.98	2.01	120	120	93	71	32	11	2564654	2564654	2485217	2338208	1667705	906069	120	196257	2564654	37.17	37833	11549	53026.6	20	69	0
GUT_GENOME152581	MAG	0.98	97.99	3.69	123	123	96	76	38	7	2609465	2609465	2526733	2388194	1726109	614807	123	140736	2609465	37.25	35301	11595	44861.9	24	73	0
GUT_GENOME152941	MAG	0.976	96.98	3.42	126	126	96	77	38	11	2620623	2620623	2521828	2383967	1754737	781683	126	119454	2620623	37.33	33685	10796	41359.6	24	75	0
GUT_GENOME152984	MAG	0.992	99.33	1.34	113	113	92	72	35	12	2655335	2655335	2592650	2435091	1765480	852599	113	110511	2655335	37.04	40783	12251	43860	23	68	0
GUT_GENOME160105	MAG	0.935	95.97	1.34	300	300	154	78	16	2	2543614	2543614	2102555	1562959	571576	116321	300	59446	2543614	37.47	14674	3529	17443.2	55	199	0
GUT_GENOME160546	MAG	0.992	99.33	2.01	358	358	190	76	10	0	2583204	2583204	2061059	1274084	317813	0	358	46607	2583204	37.79	9975	3557	12697.9	78	253	0
GUT_GENOME161129	MAG	0.992	98.66	2.01	207	207	132	101	41	12	3191917	3191917	2978726	2759894	1741092	754222	207	77402	3191917	36.98	27134	7421	32500.4	36	115	0
GUT_GENOME161296	MAG	0.943	96.6	3.02	416	416	182	64	5	0	2495298	2495298	1809925	976102	150384	0	416	35685	2495298	37.74	8411	2844	10146.6	94	295	0
GUT_GENOME162535	MAG	0.955	96.42	1.68	361	361	174	73	12	2	2585517	2585517	2030693	1306092	447438	121262	361	61180	2585517	37.5	10057	3303	14943.6	72	247	0
GUT_GENOME165686	MAG	0.992	99.33	2.01	135	135	113	84	41	14	2920849	2920849	2843694	2619441	1904639	942301	135	100138	2920849	37.04	35114	9881	40122.9	27	85	0
GUT_GENOME167515	MAG	0.967	96.98	2.01	187	187	142	91	24	3	2480852	2480852	2331495	1959408	868051	190778	187	67666	2480852	37.49	20173	6641	23105.1	41	125	0
GUT_GENOME167591	MAG	0.996	99.33	2.68	90	90	79	65	44	12	2700676	2700676	2659056	2570981	2204523	958024	90	138346	2700676	37.15	46255	15520	52811.4	21	55	0
GUT_GENOME170114	MAG	0.996	99.33	2.68	72	72	65	56	37	17	2644462	2644462	2618862	2558225	2228550	1515336	72	243093	2644462	37	59806	19932	77050	14	44	0
GUT_GENOME170286	MAG	0.935	98.99	2.26	88	88	79	64	37	17	2731160	2731160	2697887	2594354	2124258	1390990	88	139533	2731160	37.14	51527	16764	60046.5	17	54	0
GUT_GENOME170930	MAG	0.943	93.29	0	88	88	79	61	34	16	2547476	2547476	2514879	2384801	1927652	1282775	88	154828	2547476	37.07	51761	12550	58248	16	54	0
GUT_GENOME173007	MAG	0.976	97.99	2.68	82	82	76	63	39	14	2730739	2730739	2706319	2613168	2194588	1257182	82	258403	2730739	37.02	48854	16618	71904.5	17	52	0
GUT_GENOME174899	MAG	0.972	95.97	2.68	108	108	93	71	45	17	2951439	2951439	2901958	2750027	2307455	1306748	108	163714	2951439	37.22	43341	13183	53789.4	21	64	0
GUT_GENOME175050	MAG	0.971	97.32	3.19	93	93	83	61	36	17	2614586	2614586	2581717	2418949	1994448	1290774	93	136008	2614586	37.16	49416	11579	56403.4	18	56	0
GUT_GENOME175543	MAG	0.959	94.46	3.8	85	85	78	63	36	17	2532478	2532478	2512813	2397430	1958429	1256180	85	139446	2532478	37.17	48054	14745	54256.4	18	54	0
GUT_GENOME175764	MAG	0.972	96.64	4.03	93	93	81	71	45	15	2701541	2701541	2658525	2582550	2142392	1067931	93	108212	2701541	37.12	40487	17310	47473	22	60	0
GUT_GENOME178138	MAG	0.992	99.33	1.68	67	67	62	56	45	18	2894958	2894958	2877288	2833020	2633930	1626070	67	172033	2894958	36.68	59974	26264	72401.9	15	44	0
GUT_GENOME178887	MAG	0.992	98.99	2.01	80	80	66	58	41	19	3037638	3037638	2988840	2933847	2627118	1876356	80	290704	3037638	36.74	76174	21932	90709.8	13	46	0
GUT_GENOME178901	MAG	0.988	99.33	2.01	76	76	68	60	42	21	2917652	2917652	2887924	2829639	2514324	1734632	76	277732	2917652	36.85	56240	21344	79190.1	16	47	0
GUT_GENOME178955	MAG	0.959	98.66	4.19	170	170	137	93	30	2	2508224	2508224	2401039	2085684	1098309	159084	170	88230	2508224	37.41	23579	7124	25818.1	37	114	0
GUT_GENOME179955	MAG	0.94	97.4	3.82	266	266	158	84	23	4	2685096	2685096	2332175	1819965	897218	258124	266	90329	2685096	37.4	16409	4183	22319.1	46	177	0
GUT_GENOME182272	MAG	0.996	98.66	2.01	118	118	96	72	34	14	2627806	2627806	2558072	2382989	1709745	985357	118	123510	2627806	37.27	40358	10334	45725	22	71	0
GUT_GENOME182376	MAG	0.972	98.32	1.34	182	182	135	92	37	1	2651358	2651358	2502412	2197339	1256719	59610	182	59610	2651358	37.28	24547	6678	24514	40	115	0
GUT_GENOME183476	MAG	0.952	96.98	2.46	291	291	176	88	12	0	2563947	2563947	2185811	1526106	353566	0	291	44858	2563947	37.52	13159	4026	14178.5	67	204	0
GUT_GENOME184717	MAG	0.907	93.74	3.69	176	176	134	96	33	3	2626177	2626177	2474239	2205308	1224660	179973	176	72835	2626177	37	22974	6851	25709.1	37	115	0
GUT_GENOME185581	MAG	0.947	95.97	2.68	87	87	79	65	36	15	2535789	2535789	2508638	2411752	1926597	1190842	87	149984	2535789	36.95	44248	13854	56409	17	55	0
GUT_GENOME185989	MAG	0.996	99.33	3.36	86	86	70	55	38	18	2927014	2927014	2875308	2768815	2466220	1704580	86	302979	2927014	36.98	58622	19245	88004.5	14	46	0
GUT_GENOME186299	MAG	0.992	98.66	1.34	127	127	106	76	36	13	2689658	2689658	2616586	2400253	1711779	873434	127	87841	2689658	37.19	36132	9422	39556.2	25	79	0
GUT_GENOME186976	MAG	0.955	95.3	2.68	104	104	90	75	39	14	2688801	2688801	2643578	2543444	1935638	1029394	104	146168	2688801	37.07	36955	13768	48294.8	22	65	0
GUT_GENOME187272	MAG	0.959	96.64	3.69	62	62	56	51	39	21	2747421	2747421	2727794	2691095	2484772	1836238	62	173059	2747421	36.94	65408	25416	78966.3	14	39	0
GUT_GENOME187300	MAG	0.98	97.99	3.36	70	70	65	60	43	23	2904564	2904564	2887420	2859250	2554655	1846852	70	183238	2904564	36.81	60643	23744	69705.6	17	46	0
GUT_GENOME187739	MAG	0.976	96.17	4.03	193	193	134	86	24	5	2531945	2531945	2345088	2001215	973294	326697	193	76834	2531945	37.45	20230	5985	26098	37	122	0
GUT_GENOME187976	MAG	0.968	96.64	1.85	92	92	78	66	37	14	2550110	2550110	2502164	2412874	1903017	1054487	92	116405	2550110	37.3	44235	15322	49676.1	19	57	0
GUT_GENOME188351	MAG	0.972	98.66	4.72	185	185	133	93	34	8	2867788	2867788	2694330	2403114	1457952	567860	185	112211	2867788	37.53	27190	7056	32938.1	34	115	0
GUT_GENOME189578	MAG	0.935	93.96	2.01	112	112	101	81	35	12	2596365	2596365	2557891	2415148	1643219	848448	112	128490	2596365	36.91	33754	12276	42218.8	24	74	0
GUT_GENOME190069	MAG	0.976	97.13	3.02	144	144	113	88	40	8	2621441	2621441	2517673	2326535	1591943	519489	144	109085	2621441	37.09	29875	9528	33247.7	30	92	0
GUT_GENOME190241	MAG	0.959	99.11	3.36	121	121	107	83	33	8	2547632	2547632	2495786	2317806	1480686	609278	121	129884	2547632	37.14	30413	10426	39281.1	26	81	0
GUT_GENOME191749	MAG	0.968	97.76	2.24	134	134	108	83	40	4	2498210	2498210	2410094	2217723	1526713	228107	134	63822	2498210	37.37	30836	9263	30058.4	31	87	0
GUT_GENOME191862	MAG	0.919	94.25	4.93	164	164	129	82	34	6	2681963	2681963	2557947	2221558	1429064	482627	164	131939	2681963	37.04	26652	6876	35245.2	31	105	0
GUT_GENOME191895	MAG	0.98	97.99	2.01	63	63	62	53	33	19	2702218	2702218	2697371	2637875	2302900	1783486	63	225626	2702218	36.98	74575	19765	82768.7	13	39	0
GUT_GENOME192215	MAG	0.955	96.22	2.68	115	115	99	74	39	7	2578649	2578649	2524601	2350317	1758878	558345	115	155263	2578649	37.19	38112	12307	43302.3	24	72	0
GUT_GENOME192636	MAG	0.975	98.29	4.81	80	80	73	60	35	21	2610953	2610953	2585902	2491338	2060040	1506954	80	191688	2610953	37.16	53189	16185	61404.9	18	50	0
GUT_GENOME193962	MAG	0.972	96.64	2.01	71	71	63	56	39	19	2697291	2697291	2671750	2623375	2325367	1604931	71	170256	2697291	36.86	57921	22938	71869.2	15	44	0
GUT_GENOME194468	MAG	0.976	98.86	2.01	132	132	113	81	32	7	2568097	2568097	2495481	2264419	1478504	511402	132	109121	2568097	37.18	34968	8154	36396.4	26	87	0
GUT_GENOME194912	MAG	0.964	97.86	0.67	140	140	119	93	37	9	2632714	2632714	2556497	2363077	1456118	529323	140	69206	2632714	37.25	27892	9849	30672.8	32	94	0
GUT_GENOME196290	MAG	0.988	98.66	2.01	102	102	88	70	36	14	2636336	2636336	2586132	2466501	1922151	1090297	102	137578	2636336	37.18	45301	12662	51108.1	19	62	0
GUT_GENOME196419	MAG	0.98	98.66	1.34	109	109	93	78	42	10	2612587	2612587	2557774	2445521	1840102	647384	109	78900	2612587	37.2	39143	12102	38476.5	26	70	0
GUT_GENOME196516	MAG	0.988	98.25	4.31	118	118	106	85	41	12	2878210	2878210	2841436	2683448	1947987	900011	118	113036	2878210	36.89	38214	11731	43702	25	77	0
GUT_GENOME196618	MAG	0.915	93.68	2.73	411	411	171	66	11	1	2663366	2663366	1909789	1201025	386430	57135	411	57135	2663366	37.58	8414	2877	13156.8	81	300	0
GUT_GENOME197296	MAG	0.935	94.63	0.67	278	278	165	76	16	2	2483459	2483459	2110210	1463976	550754	126027	278	73339	2483459	37.43	12588	3958	17038.8	56	194	0
GUT_GENOME197478	MAG	0.984	97.99	3.91	197	197	137	88	31	5	2772295	2772295	2575470	2224447	1278384	345236	197	129593	2772295	37.26	23214	6133	30072.8	36	122	0
GUT_GENOME197780	MAG	0.988	97.99	3.36	137	137	115	89	32	8	2502201	2502201	2427890	2246027	1304844	504597	137	105612	2502201	37.43	25571	9769	32039.9	30	90	0
GUT_GENOME198309	MAG	0.996	99.33	2.01	126	126	104	81	42	7	2543392	2543392	2468126	2298072	1647551	445264	126	108094	2543392	37.35	30487	10297	34118.3	29	81	0
GUT_GENOME198425	MAG	0.959	98.66	2.01	270	270	176	99	26	1	2849660	2849660	2532872	2002058	881383	53094	270	53094	2849660	37.46	16425	4692	19207.1	54	183	0
GUT_GENOME198476	MAG	0.988	97.99	2.35	84	84	69	57	37	18	2673854	2673854	2625927	2536627	2181983	1534817	84	264784	2673854	37.18	55500	16867	75870.8	15	48	0
GUT_GENOME198485	MAG	0.988	98.66	2.01	64	64	56	45	38	21	2732827	2732827	2706997	2633535	2506156	1872274	64	224074	2732827	37.15	77226	28158	81985.6	13	37	0
GUT_GENOME198556	MAG	0.943	96.64	1.34	204	204	143	77	26	3	2549619	2549619	2358983	1892410	1059804	214480	204	99214	2549619	37.41	20084	5559	26628.2	36	131	0
GUT_GENOME198874	MAG	0.996	99.33	2.68	112	112	97	78	29	12	2554645	2554645	2505301	2365539	1564801	997113	112	161759	2554645	37.24	32709	11369	53179.4	20	72	0
GUT_GENOME199110	MAG	0.988	96.64	2.68	73	73	67	60	35	16	2570391	2570391	2549746	2502929	2132868	1401278	73	156927	2570391	37.18	54357	15281	69563.3	14	45	0
GUT_GENOME204858	MAG	0.988	97.99	0.67	93	93	75	65	38	17	2762475	2762475	2698370	2618046	2161544	1377297	93	227297	2762475	36.76	47303	15883	64340.8	18	55	0
GUT_GENOME208778	MAG	0.935	94.18	2.01	341	341	189	80	8	0	2552325	2552325	2071569	1302483	242074	0	341	41305	2552325	37.4	10224	3500	12359.4	78	244	0
GUT_GENOME217199	MAG	0.951	94.9	2.68	244	244	137	85	31	5	2650947	2650947	2390286	2037227	1153132	314901	244	91982	2650947	37.46	21974	5025	25481	39	137	0
GUT_GENOME217542	MAG	0.988	99.33	2.01	176	176	116	75	33	12	2616713	2616713	2437151	2162447	1500279	775293	176	107952	2616713	37.14	30265	6156	35806.8	27	101	0
GUT_GENOME219227	MAG	0.988	97.99	2.17	209	209	135	83	33	6	2709967	2709967	2472951	2090217	1273618	377245	209	79693	2709967	37.01	24195	5786	27042.1	37	129	0
GUT_GENOME219629	MAG	0.931	95.97	2.06	316	316	169	86	18	6	2840004	2840004	2407509	1826081	808535	378090	316	78673	2840004	36.69	13893	3770	21990.5	52	204	0
GUT_GENOME222679	MAG	0.919	97.43	3.58	549	549	198	59	2	0	2841061	2841061	1845279	847713	58352	0	549	33265	2841061	36.95	7207	2510	8380.7	128	397	0
GUT_GENOME223214	MAG	0.972	97.32	2.01	283	283	182	108	30	3	3230918	3230918	2896519	2397336	1141732	232165	283	103455	3230918	37.31	18603	4916	23873.3	52	185	0
GUT_GENOME225486	MAG	0.996	97.99	1.34	173	173	105	86	48	15	3085434	3085434	2914877	2785253	2162852	997516	173	105970	3085434	37.41	37312	10079	40318.6	28	86	0
GUT_GENOME226924	MAG	0.984	97.99	2.68	122	122	107	86	40	6	2621575	2621575	2569826	2422347	1666255	426574	122	92269	2621575	36.98	32181	11800	35754.1	28	81	0
GUT_GENOME227278	MAG	0.947	95.17	3.36	340	340	191	89	8	1	2659367	2659367	2177459	1476603	275014	58870	340	58870	2659367	36.97	10686	3746	13611.6	75	241	0
GUT_GENOME227434	MAG	0.988	98.66	2.01	132	132	113	83	31	8	2605829	2605829	2550636	2330506	1508528	663720	132	111256	2605829	36.92	31886	9845	41253.6	24	85	0
GUT_GENOME228319	MAG	0.992	98.66	1.34	135	135	79	57	40	16	2704527	2704527	2591174	2440263	2136756	1260306	135	172720	2704527	37.03	48594	10599	57353.6	18	57	0
GUT_GENOME228432	MAG	0.98	97.05	3.49	195	195	120	81	32	5	2582977	2582977	2395035	2107907	1291177	288066	195	63603	2582977	37.5	24714	6523	28224.8	33	108	0
GUT_GENOME229234	MAG	0.984	97.32	2.01	113	113	67	54	35	15	2649338	2649338	2542285	2452511	2149357	1363431	113	183424	2649338	37.01	51097	12875	69110.3	15	48	0
GUT_GENOME229420	MAG	0.992	99.33	3.36	261	261	149	81	18	0	2523907	2523907	2170115	1687319	617582	0	261	45914	2523907	37.32	16590	4350	18259.2	49	171	0
GUT_GENOME229979	MAG	0.98	96.98	3.02	107	107	72	62	35	19	2630917	2630917	2556472	2484844	2037138	1492580	107	153295	2630917	37.07	54736	14459	62204.8	16	53	0
GUT_GENOME230407	MAG	0.984	98.66	1.79	156	156	129	86	33	6	2725919	2725919	2635636	2314537	1485104	424669	156	110506	2725919	36.97	31439	8335	33578.4	29	102	0
GUT_GENOME231090	MAG	0.959	94.63	1.45	124	124	79	67	39	18	2686714	2686714	2585439	2502235	2031493	1286071	124	107953	2686714	37.01	45791	13285	49065.1	20	60	0
GUT_GENOME231227	MAG	0.996	99.33	2.03	137	137	116	93	47	14	3033118	3033118	2966246	2808140	2064413	939218	137	119891	3033118	36.55	34038	12050	39734.4	29	86	0
GUT_GENOME235982	MAG	0.984	98.78	3.75	277	277	137	96	42	7	3317134	3317134	2974124	2672302	1809039	522065	277	99146	3317134	37.08	30890	4926	32758.9	37	140	0
GUT_GENOME237728	MAG	0.968	96.64	1.34	61	61	53	53	42	17	2681386	2681386	2651739	2651739	2440866	1500278	61	202721	2681386	36.86	55683	26803	75253.5	14	41	0
GUT_GENOME237900	MAG	0.943	95.86	3.02	146	146	112	83	33	9	2490535	2490535	2411393	2202659	1408823	571976	146	82788	2490535	37.16	29025	9433	33216.7	27	87	0
GUT_GENOME238538	MAG	0.996	98.66	2.01	128	128	82	68	39	17	2706961	2706961	2600861	2494686	2013633	1232944	128	137302	2706961	37.24	44886	11288	50742.4	20	63	0
GUT_GENOME238600	MAG	0.955	91.95	2.35	256	256	104	74	30	15	3251451	3251451	2893337	2664438	1927778	1325642	256	165324	3251451	37.51	42832	4432	53647.5	22	112	0
GUT_GENOME239730	Isolate	0.996	99.33	1.34	70	67	54	51	39	23	3039664	3037739	3006264	2985005	2796568	2194327	70	203637	3039664	36.92	81356	31377	86193.1	14	37	7.57
GUT_GENOME240305	MAG	0.988	99.33	2.01	118	118	95	77	38	15	2621992	2621992	2553037	2423646	1785523	987190	118	88947	2621992	37.25	37114	11604	41646.2	23	72	0
GUT_GENOME240776	MAG	0.967	97.09	2.01	215	215	140	90	25	4	2520049	2520049	2304837	1956748	986262	235641	215	64428	2520049	37.44	18418	5283	23927.6	39	133	0
GUT_GENOME240879	MAG	0.996	99.33	1.34	161	161	108	79	38	11	2602429	2602429	2450378	2244277	1582383	694412	161	98948	2602429	37.47	28425	7363	34412.8	28	91	0
GUT_GENOME242099	MAG	0.98	99.33	0.89	160	160	125	92	39	4	2671435	2671435	2561186	2315030	1464991	278396	160	84243	2671435	37.41	26976	8536	29488.8	35	102	0
GUT_GENOME242354	MAG	0.992	98.66	2.01	225	225	155	83	27	3	2589264	2589264	2389159	1868215	1010630	193641	225	71981	2589264	37.46	18151	5535	23375	41	144	0
GUT_GENOME242382	MAG	0.976	98.32	1.34	218	218	141	92	35	6	2921083	2921083	2690600	2326402	1409743	427460	218	102419	2921083	36.98	23684	5951	29460.8	38	130	0
GUT_GENOME242404	MAG	0.98	98.66	1.34	226	226	154	93	23	6	2752065	2752065	2539919	2097930	924057	374637	226	90143	2752065	37.72	19386	5769	24710.9	44	143	0
GUT_GENOME245405	MAG	0.955	96.81	1.4	327	327	172	82	14	2	2561663	2561663	2094749	1468985	489551	112193	327	61426	2561663	37.36	11705	3374	15406.5	65	225	0
GUT_GENOME245934	MAG	0.98	97.99	1.34	212	212	149	87	21	1	2483057	2483057	2281562	1819945	747493	78006	212	78006	2483057	37.54	17998	5411	21187.4	45	141	0
GUT_GENOME246000	MAG	0.963	94.63	0.67	101	101	80	65	39	10	2564140	2564140	2506663	2396148	1959154	885269	101	155280	2564140	37.17	42047	13977	53589.1	19	58	0
GUT_GENOME246024	MAG	0.923	95.19	2.68	265	265	156	91	22	4	2831376	2831376	2501108	2030674	943210	342406	265	118482	2831376	36.96	17831	4694	26804.6	45	166	0
GUT_GENOME246119	MAG	0.988	97.99	3.52	202	202	141	91	37	4	2765349	2765349	2586841	2219976	1341541	254658	202	100463	2765349	37.28	23050	6622	26495.5	39	125	0
GUT_GENOME247983	MAG	0.968	97.99	1.34	175	175	134	90	26	6	2564985	2564985	2431928	2120009	1083934	392696	175	108778	2564985	37.27	22732	6846	28938.7	35	113	0
GUT_GENOME248527	MAG	0.976	96.64	3.36	77	77	67	52	33	15	2571952	2571952	2546464	2444687	2111759	1462037	77	197838	2571952	37.08	66196	17857	77539.4	12	43	0
GUT_GENOME248823	MAG	0.959	97.18	2.2	183	183	124	85	31	7	2555086	2555086	2365565	2083152	1246007	421974	183	80867	2555086	37.42	23832	6385	28132.7	33	113	0
GUT_GENOME248861	MAG	0.907	98.83	2.01	125	125	97	78	36	15	2808048	2808048	2729172	2598973	1935354	1224333	125	227230	2808048	37.11	43457	11230	58871.9	19	72	0
GUT_GENOME248881	MAG	0.967	98.66	4.27	228	228	151	84	36	15	3275028	3275028	3050903	2568009	1856445	1105198	228	130688	3275028	36.84	32065	6078	40549.4	29	133	0
GUT_GENOME250085	MAG	0.988	98.99	2.68	112	112	88	74	39	14	2794674	2794674	2722383	2627112	2056349	1157897	112	118165	2794674	37.1	41969	13291	52509.5	20	65	0
GUT_GENOME250231	MAG	0.915	92.45	2.18	389	389	188	82	12	0	2748456	2748456	2139327	1382297	379595	0	389	47336	2748456	37.2	10038	3219	12845.1	82	272	0
GUT_GENOME250600	MAG	0.947	97.02	2.68	113	113	98	75	39	10	2642440	2642440	2595543	2427933	1804024	753452	113	116680	2642440	37.08	36788	11683	43212	24	71	0
GUT_GENOME252221	MAG	0.976	99.33	1.34	75	75	65	57	35	16	2496542	2496542	2471098	2415924	2045693	1368549	75	148394	2496542	37	55192	17492	65003	14	45	0
GUT_GENOME252872	MAG	0.996	99.33	1.34	133	133	101	75	35	8	2600445	2600445	2505746	2329185	1680153	717891	133	192761	2600445	37.32	34891	9429	49114.2	23	77	0
GUT_GENOME253131	MAG	0.972	97.99	2.71	238	238	148	89	22	1	2506840	2506840	2225936	1801422	744071	50691	238	50691	2506840	37.4	17350	4593	19323.8	47	155	0
GUT_GENOME253155	MAG	0.968	97.32	0.67	99	99	74	59	38	14	2581219	2581219	2511811	2405969	2053683	1111030	99	142441	2581219	37.05	47298	14712	56507.3	18	53	0
GUT_GENOME253321	MAG	0.976	98.66	2.68	190	190	124	83	26	9	2600743	2600743	2400431	2092415	1131237	530739	190	73801	2600743	37.26	23152	6464	28624.5	34	114	0
GUT_GENOME253885	MAG	0.996	99.33	2.01	88	88	60	49	38	22	2725597	2725597	2648017	2574961	2372229	1775856	88	176386	2725597	36.93	54938	21824	72391.4	15	42	0
GUT_GENOME254261	MAG	0.988	98.66	2.07	228	228	148	85	27	2	2471816	2471816	2234975	1764720	873418	123132	228	64735	2471816	37.34	16377	5037	20035.6	45	146	0
GUT_GENOME254337	MAG	0.902	92.77	4.36	273	273	152	91	19	1	2714669	2714669	2348391	1907149	677115	66175	273	66175	2714669	37.34	18043	4221	19636.3	51	173	0
GUT_GENOME255747	MAG	0.903	90.35	4.05	236	236	134	83	23	5	2514565	2514565	2219792	1868360	973930	333758	236	79756	2514565	37.33	18524	4363	25425.5	37	144	0
GUT_GENOME255896	MAG	0.971	97.99	4.7	180	180	119	78	33	14	2905921	2905921	2711423	2414463	1693907	963713	180	112108	2905921	37.54	37963	6897	39274.8	26	103	0
GUT_GENOME256180	MAG	0.967	95.49	2.01	183	183	123	89	37	14	3034540	3034540	2855939	2621110	1728061	958346	183	111036	3034540	36.36	29965	7155	37489.1	30	103	0
GUT_GENOME256253	MAG	0.955	96.98	3.36	184	184	124	80	31	7	2666184	2666184	2482350	2166829	1380002	513544	184	104139	2666184	37.15	25800	6755	33238.4	30	110	0
GUT_GENOME257378	MAG	0.959	95.41	2.35	207	207	146	101	27	4	2714402	2714402	2524869	2195678	1036618	255454	207	98105	2714402	36.98	18961	6419	24864.8	43	132	0
GUT_GENOME258035	MAG	0.951	97.32	3.02	322	322	166	89	12	4	2706946	2706946	2257882	1698830	482480	235307	322	68898	2706946	37.59	13545	3478	17805.4	59	210	0
GUT_GENOME258971	MAG	0.976	95.3	2.68	106	106	85	71	43	10	2474700	2474700	2414841	2313274	1892070	684848	106	95630	2474700	37.25	39001	12621	41302.1	23	64	0
GUT_GENOME259745	MAG	0.996	99.33	1.68	128	128	98	75	35	15	2668677	2668677	2574327	2410079	1800739	1080185	128	116318	2668677	37.2	40047	10079	46046.2	21	75	0
GUT_GENOME260665	MAG	0.939	95.42	3.02	216	216	129	83	24	7	2709294	2709294	2427428	2098904	1134873	516187	216	110241	2709294	37.1	21157	4938	31375.6	34	132	0
GUT_GENOME260742	MAG	0.98	98.66	1.34	107	107	88	71	34	10	2501931	2501931	2439762	2325852	1678090	820628	107	221452	2501931	37.21	35653	11981	53906.5	21	65	0
GUT_GENOME261805	MAG	0.975	97.99	4.03	49	49	44	36	29	22	2652428	2652428	2634029	2583206	2446574	2210912	49	236289	2652428	36.96	89249	30733	111546	9	27	0
GUT_GENOME262647	MAG	0.956	95.61	4.15	161	161	115	75	29	9	2530392	2530392	2393151	2110628	1322267	646024	161	113663	2530392	37.15	27931	6779	35707.3	27	96	0
GUT_GENOME262673	MAG	0.959	98.66	2.01	319	319	175	86	27	6	3157902	3157902	2749170	2087565	1189859	471514	319	175054	3157902	36.88	16805	4174	30214.6	47	196	0
GUT_GENOME263092	MAG	0.947	95.64	3.69	189	189	132	84	28	4	2536764	2536764	2377187	2017755	1066947	267173	189	82374	2536764	37.31	21962	6610	26199.3	37	117	0
GUT_GENOME264575	MAG	0.963	96.64	3.38	189	189	131	96	34	10	2905254	2905254	2727004	2470389	1492502	641211	189	93863	2905254	36.62	25694	7396	32013.4	33	113	0
GUT_GENOME265058	MAG	0.972	93.29	2.01	95	95	80	67	38	16	2478197	2478197	2434975	2345569	1872737	1075961	95	104019	2478197	37.26	45907	13387	46226.3	20	58	0
GUT_GENOME265221	MAG	0.98	97.99	1.68	97	97	76	64	39	12	2492333	2492333	2425642	2340234	1917680	986299	97	209378	2492333	37.25	38269	13349	57546	19	56	0
GUT_GENOME265643	MAG	0.98	96.64	1.34	82	82	69	56	38	17	2610789	2610789	2572818	2474289	2148880	1382870	82	150330	2610789	37.11	53958	17739	61420.8	16	48	0
GUT_GENOME265691	MAG	0.98	97.32	2.13	116	116	92	72	32	11	2474743	2474743	2394994	2255001	1556293	780374	116	170646	2474743	37.21	36124	11429	45073.8	22	70	0
GUT_GENOME265792	MAG	0.939	94.63	4.64	227	227	143	89	35	7	2945255	2945255	2713073	2314100	1470625	488521	227	95055	2945255	36.71	24620	6212	30172	36	132	0
GUT_GENOME265992	MAG	0.968	94.97	1.34	172	172	118	81	32	7	2526437	2526437	2366674	2101917	1312081	471383	172	109094	2526437	37.24	25520	6604	31504.6	31	103	0
GUT_GENOME266128	MAG	0.98	97.99	2.01	192	192	130	84	35	6	2671796	2671796	2490997	2159257	1372220	415772	192	96967	2671796	37.14	25623	6195	30166.1	34	115	0
GUT_GENOME266826	MAG	0.992	98.66	1.34	218	218	119	81	38	8	2813037	2813037	2538382	2256785	1579140	521856	218	74846	2813037	36.99	27461	5227	31280.7	32	118	0
GUT_GENOME267128	MAG	0.988	97.99	1.34	156	156	117	89	32	7	2616538	2616538	2504166	2290938	1336970	456563	156	73426	2616538	37.19	25441	9030	31183.5	31	96	0
GUT_GENOME268267	MAG	0.968	95.97	2.68	103	103	77	65	37	12	2476560	2476560	2405831	2321461	1857456	936231	103	110736	2476560	37.26	43101	13229	48645.7	19	58	0
GUT_GENOME268645	MAG	0.972	96.98	3.36	188	188	130	78	35	3	2508215	2508215	2327917	1930603	1246813	169550	188	60032	2508215	37.33	24442	6446	25059.4	36	118	0
GUT_GENOME269346	MAG	0.988	98.93	2.01	146	146	104	73	34	9	2532044	2532044	2399986	2181312	1538143	652274	146	95741	2532044	36.99	33350	8087	37716.1	25	84	0
GUT_GENOME269368	MAG	0.992	98.66	2.01	125	125	96	71	35	11	2571510	2571510	2468172	2284491	1711083	832167	125	120686	2571510	37.12	36376	9037	44400	22	75	0
GUT_GENOME269642	MAG	0.98	99.33	3.27	161	161	121	84	35	6	2660887	2660887	2533787	2266886	1473872	443371	161	101330	2660887	37.08	29447	7492	33366.7	30	99	0
GUT_GENOME269866	MAG	0.984	99.33	3.36	252	252	149	86	26	5	2735819	2735819	2409846	1947528	1047057	342604	252	101223	2735819	37.36	18859	4509	25447.7	41	161	0
GUT_GENOME270168	MAG	0.959	97.72	3.36	202	202	136	91	31	13	2958704	2958704	2768412	2449520	1520169	929896	202	123422	2958704	36.91	25780	6555	36823.1	30	119	0
GUT_GENOME270647	MAG	0.992	99.33	2.91	82	82	70	59	38	18	2607392	2607392	2570114	2492246	2144275	1400474	82	142697	2607392	37.01	50750	15711	61178.3	17	49	0
GUT_GENOME270752	MAG	0.98	95.97	2.68	99	99	82	67	39	14	2541690	2541690	2497137	2391329	1950846	1016954	99	162945	2541690	37.18	43890	12721	51008	20	58	0
GUT_GENOME270920	MAG	0.963	97.65	2.35	209	209	146	89	29	3	2606916	2606916	2419660	2021486	1059861	178448	209	65499	2606916	37.23	20651	5843	23611.3	40	133	0
GUT_GENOME271367	MAG	0.972	96.98	3.36	239	239	137	81	26	5	2503926	2503926	2194946	1794557	953076	283580	239	61866	2503926	37.21	17585	4325	22276.4	40	150	0
GUT_GENOME271493	MAG	0.951	97.32	4.36	114	114	97	76	35	9	2490727	2490727	2439064	2283879	1610821	658895	114	102724	2490727	37.27	35358	11339	40151.7	23	73	0
GUT_GENOME271955	MAG	0.935	97.65	3.69	211	211	125	84	28	6	2510766	2510766	2260414	1951969	1066104	345102	211	71437	2510766	37.36	21371	5233	24958.6	37	125	0
GUT_GENOME272156	MAG	0.992	99.33	3.81	194	194	109	82	42	14	3046193	3046193	2822739	2626752	2011807	982207	194	143596	3046193	37.05	38311	7351	41745.8	27	96	0
GUT_GENOME272176	MAG	0.988	96.64	2.01	99	99	78	66	41	13	2521190	2521190	2451433	2373324	1969977	936141	99	165256	2521190	37.19	42588	13264	50643.3	21	57	0
GUT_GENOME272254	MAG	0.951	95.64	2.01	269	269	147	84	28	8	2951883	2951883	2618126	2159369	1268924	546333	269	99660	2951883	37.18	21062	4399	28868	38	156	0
GUT_GENOME272634	MAG	0.996	98.66	2.91	141	141	107	88	43	7	2834608	2834608	2718198	2581666	1832614	502244	141	101249	2834608	36.76	33973	10453	36799.8	29	86	0
GUT_GENOME272890	MAG	0.992	98.54	2.35	180	180	124	86	30	10	2727546	2727546	2566343	2305440	1351858	682898	180	129551	2727546	36.77	24911	6540	34607.1	31	105	0
GUT_GENOME273345	MAG	0.988	97.97	4.25	158	158	116	91	43	14	2998429	2998429	2861154	2670731	1854881	878264	158	77540	2998429	36.98	31365	9655	35707.9	31	94	0
GUT_GENOME273806	MAG	0.988	99.33	2.68	194	194	131	83	31	3	2569344	2569344	2370850	2036035	1160605	212816	194	76875	2569344	37.18	23845	5857	26345.3	37	120	0
GUT_GENOME274159	MAG	0.939	95.74	3.36	281	281	162	83	20	3	2665589	2665589	2323716	1763105	770347	206324	281	89789	2665589	37.18	16116	4212	20999.4	50	179	0
GUT_GENOME276220	MAG	0.955	95.22	2.68	272	272	150	92	23	1	2661262	2661262	2310534	1907499	801464	52534	272	52534	2661262	37.48	17165	4104	19676.1	49	169	0
GUT_GENOME276390	MAG	0.903	95.64	2.91	241	241	135	71	26	7	2620390	2620390	2304764	1859851	1133924	450968	241	80699	2620390	37.28	20137	4488	27373.7	34	147	0
GUT_GENOME277433	MAG	0.927	91.78	2.68	108	108	84	67	43	11	2561211	2561211	2481314	2353218	1990913	769162	108	113494	2561211	36.97	43117	11669	44403.2	23	63	0
GUT_GENOME278490	MAG	0.984	98.66	3.02	132	132	94	76	36	13	2712921	2712921	2593610	2462136	1799382	975272	132	182960	2712921	37.04	37579	10795	48343.1	22	75	0
GUT_GENOME279480	MAG	0.972	97.99	2.75	189	189	122	83	30	5	2514906	2514906	2313794	2044651	1185171	333673	189	77737	2514906	37.27	24786	5882	27925	33	113	0
GUT_GENOME279801	MAG	0.996	99.33	2.68	96	96	82	70	39	14	2632136	2632136	2591089	2513700	1991559	1079993	96	101940	2632136	37.05	40667	14408	49649.8	20	59	0
GUT_GENOME279904	MAG	0.972	96.64	1.34	94	94	73	65	35	17	2690510	2690510	2623390	2571135	2106391	1483854	94	158534	2690510	36.95	60174	13979	66207.4	15	53	0
GUT_GENOME280294	MAG	0.951	95.3	1.4	124	124	87	62	36	16	2618414	2618414	2516258	2334404	1917045	1192146	124	206556	2618414	37.01	45789	9764	55183.1	19	65	0
GUT_GENOME281686	MAG	0.931	94.29	2.68	333	333	157	84	15	2	2604443	2604443	2094337	1554567	509471	119571	333	64832	2604443	37.45	12554	3216	16196.3	61	219	0
GUT_GENOME282734	MAG	0.98	97.99	2.01	242	242	143	83	26	3	2575464	2575464	2283250	1866681	1014548	240362	242	95086	2575464	37.36	19147	4614	24942	39	151	0
GUT_GENOME283578	MAG	0.976	97.65	3.52	183	183	134	84	32	2	2475728	2475728	2324201	1966978	1136626	116386	183	63928	2475728	37.3	22252	6465	24211.8	37	117	0
GUT_GENOME283608	MAG	0.984	97.99	2.68	90	90	81	74	39	13	2549697	2549697	2520946	2468949	1880527	957714	90	138512	2549697	37.52	40113	13659	48476.2	21	60	0
GUT_GENOME283815	MAG	0.931	93.96	3.58	227	227	156	93	24	3	2630481	2630481	2417590	1952631	866586	173687	227	67086	2630481	37.17	18829	5836	21388.5	46	147	0
GUT_GENOME283971	MAG	0.98	98.32	2.68	121	121	95	75	34	9	2479408	2479408	2394374	2252392	1591839	676610	121	138669	2479408	37.23	38178	10396	42102.4	22	73	0
GUT_GENOME284084	MAG	0.98	98.32	2.01	277	277	150	86	28	2	2682520	2682520	2305127	1879672	984351	124872	277	63485	2682520	37.23	17519	4016	20763.5	46	175	0
GUT_GENOME284327	MAG	1	99.33	3.36	92	92	67	58	39	22	2865491	2865491	2783024	2721052	2405250	1740632	92	195981	2865491	36.96	56801	17210	67461.7	17	48	0
GUT_GENOME284394	MAG	0.959	96.98	2.68	126	126	99	71	37	10	2519282	2519282	2442211	2249544	1690180	724272	126	157032	2519282	37.25	34964	9667	43664.1	23	73	0
GUT_GENOME284904	MAG	0.959	96.31	4.47	214	214	140	77	26	3	2472842	2472842	2240273	1797381	1024414	210934	214	79591	2472842	37.41	19429	5036	25004.6	37	138	0
GUT_GENOME284977	MAG	0.98	95.97	3.52	107	107	77	60	39	13	2693895	2693895	2611598	2484896	2168419	1239409	107	171700	2693895	36.82	48525	12104	64787.6	16	55	0
GUT_GENOME285963	MAG	0.955	97	1.38	200	200	142	106	22	4	2519750	2519750	2351511	2091994	814249	228381	200	63536	2519750	37.37	16930	6370	22209.2	44	128	0
GUT_GENOME286314	MAG	0.927	97.99	1.42	270	270	166	84	16	3	2578580	2578580	2259337	1684346	606798	170034	270	61759	2578580	37.29	15308	4356	18886.4	51	180	0
GUT_GENOME286755	MAG	0.996	99.33	2.01	109	109	85	67	35	16	2622157	2622157	2564525	2434853	1908057	1213872	109	143553	2622157	37.25	48752	11970	53658.9	18	60	0
GUT_GENOME286852	MAG	0.988	98.66	1.34	149	149	110	82	37	7	2561294	2561294	2450858	2247059	1515640	465984	149	102009	2561294	37.37	30792	8287	33173	29	89	0
