# Supplementary material for: Anaerostipes hadrus, a butyrate-producing bacterium capable of metabolizing 5-fluorouracil
Source: mSphere. 2024 Mar 12;9(4):e00816-23. doi: 10.1128/msphere.00816-23 (PMC11036815; doi:10.1128/msphere.00816-23)
Supplement: Table S3 — Basic information of representative genomes for constructing the phylogenetic tree of the genus Anaerostipes. [file msphere.00816-23-s0005.xlsx]

## Sheet: Sheet1
Basic information of representative genomes for constructing the phylogenetic tree of the genus Anaerostipes
Genome	Source	Organism name	Assembly level	Number of contigs
GCF_018140635.1	NCBI	Anaerobutyricum hallii	Chromosome	3
GCF_025567365.1	NCBI	Anaerostipes amylophilus	Scaffold	20
GCF_016586355.1	NCBI	Anaerostipes butyraticus	Contig	85
GCF_020181435.1	NCBI	Anaerostipes caccae	Complete Genome	1
GCF_018982945.1	NCBI	Anaerostipes faecalis	Contig	37
GUT_GENOME005381	UHGG	Anaerostipes faecis	Contig	53
GCF_000210695.1	NCBI	Anaerostipes hadrus Clade A	Chromosome	1
GCF_015554695.1	NCBI	Anaerostipes hadrus Clade B	Scaffold	94
GCF_008416325.1	NCBI	Anaerostipes hadrus Clade C	Contig	52
GCF_002270485.1	NCBI	Anaerostipes hominis	Contig	86
GCF_005280655.1	NCBI	Anaerostipes rhamnosivorans	Complete Genome	1
GCA_019120015.1	NCBI	Candidatus Anaerostipes avicola	Contig	33
GCA_019119895.1	NCBI	Candidatus Anaerostipes avistercoris	Contig	49
GCA_019114985.1	NCBI	Candidatus Anaerostipes excrementavium	Contig	40
