# Supplementary material for: Anaerostipes hadrus, a butyrate-producing bacterium capable of metabolizing 5-fluorouracil
Source: mSphere. 2024 Mar 12;9(4):e00816-23. doi: 10.1128/msphere.00816-23 (PMC11036815; doi:10.1128/msphere.00816-23)
Supplement: Table S4 — Basic information of the five cohorts used in this study. [file msphere.00816-23-s0006.xlsx]

## Sheet: Sheet1
Basic information of the five cohorts used in this study
Sample title	Cohort ID	Group	Data type	FTP download
10042055_SF05.dna	Cohort 1	Healthy men	Metagenomics	ftp.sra.ebi.ac.uk/vol1/fastq/SRR602/007/SRR6028627/SRR6028627_1.fastq.gz;ftp.sra.ebi.ac.uk/vol1/fastq/SRR602/007/SRR6028627/SRR6028627_2.fastq.gz
10042055_SF06.dna	Cohort 1	Healthy men	Metagenomics	ftp.sra.ebi.ac.uk/vol1/fastq/SRR602/008/SRR6028628/SRR6028628_1.fastq.gz;ftp.sra.ebi.ac.uk/vol1/fastq/SRR602/008/SRR6028628/SRR6028628_2.fastq.gz
10042055_SF07.dna	Cohort 1	Healthy men	Metagenomics	ftp.sra.ebi.ac.uk/vol1/fastq/SRR602/005/SRR6028625/SRR6028625_1.fastq.gz;ftp.sra.ebi.ac.uk/vol1/fastq/SRR602/005/SRR6028625/SRR6028625_2.fastq.gz
10042055_SF08.dna	Cohort 1	Healthy men	Metagenomics	ftp.sra.ebi.ac.uk/vol1/fastq/SRR602/006/SRR6028626/SRR6028626_1.fastq.gz;ftp.sra.ebi.ac.uk/vol1/fastq/SRR602/006/SRR6028626/SRR6028626_2.fastq.gz
10057608_SF05.dna	Cohort 1	Healthy men	Metagenomics	ftp.sra.ebi.ac.uk/vol1/fastq/SRR602/005/SRR6028395/SRR6028395_1.fastq.gz;ftp.sra.ebi.ac.uk/vol1/fastq/SRR602/005/SRR6028395/SRR6028395_2.fastq.gz
10057608_SF06.dna	Cohort 1	Healthy men	Metagenomics	ftp.sra.ebi.ac.uk/vol1/fastq/SRR602/003/SRR6028633/SRR6028633_1.fastq.gz;ftp.sra.ebi.ac.uk/vol1/fastq/SRR602/003/SRR6028633/SRR6028633_2.fastq.gz
10057608_SF07.dna	Cohort 1	Healthy men	Metagenomics	ftp.sra.ebi.ac.uk/vol1/fastq/SRR602/000/SRR6028630/SRR6028630_1.fastq.gz;ftp.sra.ebi.ac.uk/vol1/fastq/SRR602/000/SRR6028630/SRR6028630_2.fastq.gz
10057608_SF08.dna	Cohort 1	Healthy men	Metagenomics	ftp.sra.ebi.ac.uk/vol1/fastq/SRR602/001/SRR6028631/SRR6028631_1.fastq.gz;ftp.sra.ebi.ac.uk/vol1/fastq/SRR602/001/SRR6028631/SRR6028631_2.fastq.gz
10598702_SF05.dna	Cohort 1	Healthy men	Metagenomics	ftp.sra.ebi.ac.uk/vol1/fastq/SRR602/003/SRR6028413/SRR6028413_1.fastq.gz;ftp.sra.ebi.ac.uk/vol1/fastq/SRR602/003/SRR6028413/SRR6028413_2.fastq.gz
10598702_SF06.dna	Cohort 1	Healthy men	Metagenomics	ftp.sra.ebi.ac.uk/vol1/fastq/SRR602/008/SRR6028408/SRR6028408_1.fastq.gz;ftp.sra.ebi.ac.uk/vol1/fastq/SRR602/008/SRR6028408/SRR6028408_2.fastq.gz
10598702_SF07.dna	Cohort 1	Healthy men	Metagenomics	ftp.sra.ebi.ac.uk/vol1/fastq/SRR602/007/SRR6028407/SRR6028407_1.fastq.gz;ftp.sra.ebi.ac.uk/vol1/fastq/SRR602/007/SRR6028407/SRR6028407_2.fastq.gz
10598702_SF08.dna	Cohort 1	Healthy men	Metagenomics	ftp.sra.ebi.ac.uk/vol1/fastq/SRR602/000/SRR6028410/SRR6028410_1.fastq.gz;ftp.sra.ebi.ac.uk/vol1/fastq/SRR602/000/SRR6028410/SRR6028410_2.fastq.gz
11188967_SF05.dna	Cohort 1	Healthy men	Metagenomics	ftp.sra.ebi.ac.uk/vol1/fastq/SRR602/006/SRR6028586/SRR6028586_1.fastq.gz;ftp.sra.ebi.ac.uk/vol1/fastq/SRR602/006/SRR6028586/SRR6028586_2.fastq.gz
11188967_SF06.dna	Cohort 1	Healthy men	Metagenomics	ftp.sra.ebi.ac.uk/vol1/fastq/SRR602/007/SRR6028587/SRR6028587_1.fastq.gz;ftp.sra.ebi.ac.uk/vol1/fastq/SRR602/007/SRR6028587/SRR6028587_2.fastq.gz
11188967_SF07.dna	Cohort 1	Healthy men	Metagenomics	ftp.sra.ebi.ac.uk/vol1/fastq/SRR602/008/SRR6028588/SRR6028588_1.fastq.gz;ftp.sra.ebi.ac.uk/vol1/fastq/SRR602/008/SRR6028588/SRR6028588_2.fastq.gz
11188967_SF08.dna	Cohort 1	Healthy men	Metagenomics	ftp.sra.ebi.ac.uk/vol1/fastq/SRR602/009/SRR6028589/SRR6028589_1.fastq.gz;ftp.sra.ebi.ac.uk/vol1/fastq/SRR602/009/SRR6028589/SRR6028589_2.fastq.gz
11275441_SF05.dna	Cohort 1	Healthy men	Metagenomics	ftp.sra.ebi.ac.uk/vol1/fastq/SRR602/002/SRR6028592/SRR6028592_1.fastq.gz;ftp.sra.ebi.ac.uk/vol1/fastq/SRR602/002/SRR6028592/SRR6028592_2.fastq.gz
11275441_SF06.dna	Cohort 1	Healthy men	Metagenomics	ftp.sra.ebi.ac.uk/vol1/fastq/SRR602/003/SRR6028593/SRR6028593_1.fastq.gz;ftp.sra.ebi.ac.uk/vol1/fastq/SRR602/003/SRR6028593/SRR6028593_2.fastq.gz
11275441_SF07.dna	Cohort 1	Healthy men	Metagenomics	ftp.sra.ebi.ac.uk/vol1/fastq/SRR602/004/SRR6028584/SRR6028584_1.fastq.gz;ftp.sra.ebi.ac.uk/vol1/fastq/SRR602/004/SRR6028584/SRR6028584_2.fastq.gz
11275441_SF08.dna	Cohort 1	Healthy men	Metagenomics	ftp.sra.ebi.ac.uk/vol1/fastq/SRR602/005/SRR6028585/SRR6028585_1.fastq.gz;ftp.sra.ebi.ac.uk/vol1/fastq/SRR602/005/SRR6028585/SRR6028585_2.fastq.gz
11287767_SF05.dna	Cohort 1	Healthy men	Metagenomics	ftp.sra.ebi.ac.uk/vol1/fastq/SRR602/007/SRR6028237/SRR6028237_1.fastq.gz;ftp.sra.ebi.ac.uk/vol1/fastq/SRR602/007/SRR6028237/SRR6028237_2.fastq.gz
11287767_SF06.dna	Cohort 1	Healthy men	Metagenomics	ftp.sra.ebi.ac.uk/vol1/fastq/SRR602/006/SRR6028236/SRR6028236_1.fastq.gz;ftp.sra.ebi.ac.uk/vol1/fastq/SRR602/006/SRR6028236/SRR6028236_2.fastq.gz
11287767_SF07.dna	Cohort 1	Healthy men	Metagenomics	ftp.sra.ebi.ac.uk/vol1/fastq/SRR602/009/SRR6028239/SRR6028239_1.fastq.gz;ftp.sra.ebi.ac.uk/vol1/fastq/SRR602/009/SRR6028239/SRR6028239_2.fastq.gz
11287767_SF08.dna	Cohort 1	Healthy men	Metagenomics	ftp.sra.ebi.ac.uk/vol1/fastq/SRR602/008/SRR6028238/SRR6028238_1.fastq.gz;ftp.sra.ebi.ac.uk/vol1/fastq/SRR602/008/SRR6028238/SRR6028238_2.fastq.gz
11418230_SF05.dna	Cohort 1	Healthy men	Metagenomics	ftp.sra.ebi.ac.uk/vol1/fastq/SRR602/003/SRR6028243/SRR6028243_1.fastq.gz;ftp.sra.ebi.ac.uk/vol1/fastq/SRR602/003/SRR6028243/SRR6028243_2.fastq.gz
11418230_SF06.dna	Cohort 1	Healthy men	Metagenomics	ftp.sra.ebi.ac.uk/vol1/fastq/SRR602/002/SRR6028242/SRR6028242_1.fastq.gz;ftp.sra.ebi.ac.uk/vol1/fastq/SRR602/002/SRR6028242/SRR6028242_2.fastq.gz
11418230_SF07.dna	Cohort 1	Healthy men	Metagenomics	ftp.sra.ebi.ac.uk/vol1/fastq/SRR602/005/SRR6028245/SRR6028245_1.fastq.gz;ftp.sra.ebi.ac.uk/vol1/fastq/SRR602/005/SRR6028245/SRR6028245_2.fastq.gz
11418230_SF08.dna	Cohort 1	Healthy men	Metagenomics	ftp.sra.ebi.ac.uk/vol1/fastq/SRR602/004/SRR6028244/SRR6028244_1.fastq.gz;ftp.sra.ebi.ac.uk/vol1/fastq/SRR602/004/SRR6028244/SRR6028244_2.fastq.gz
11486372_SF05.dna	Cohort 1	Healthy men	Metagenomics	ftp.sra.ebi.ac.uk/vol1/fastq/SRR602/004/SRR6028564/SRR6028564_1.fastq.gz;ftp.sra.ebi.ac.uk/vol1/fastq/SRR602/004/SRR6028564/SRR6028564_2.fastq.gz
11486372_SF06.dna	Cohort 1	Healthy men	Metagenomics	ftp.sra.ebi.ac.uk/vol1/fastq/SRR602/005/SRR6028565/SRR6028565_1.fastq.gz;ftp.sra.ebi.ac.uk/vol1/fastq/SRR602/005/SRR6028565/SRR6028565_2.fastq.gz
11486372_SF07.dna	Cohort 1	Healthy men	Metagenomics	ftp.sra.ebi.ac.uk/vol1/fastq/SRR602/002/SRR6028562/SRR6028562_1.fastq.gz;ftp.sra.ebi.ac.uk/vol1/fastq/SRR602/002/SRR6028562/SRR6028562_2.fastq.gz
11486372_SF08.dna	Cohort 1	Healthy men	Metagenomics	ftp.sra.ebi.ac.uk/vol1/fastq/SRR602/003/SRR6028563/SRR6028563_1.fastq.gz;ftp.sra.ebi.ac.uk/vol1/fastq/SRR602/003/SRR6028563/SRR6028563_2.fastq.gz
11507229_SF05.dna	Cohort 1	Healthy men	Metagenomics	ftp.sra.ebi.ac.uk/vol1/fastq/SRR602/008/SRR6028568/SRR6028568_1.fastq.gz;ftp.sra.ebi.ac.uk/vol1/fastq/SRR602/008/SRR6028568/SRR6028568_2.fastq.gz
11507229_SF06.dna	Cohort 1	Healthy men	Metagenomics	ftp.sra.ebi.ac.uk/vol1/fastq/SRR602/009/SRR6028569/SRR6028569_1.fastq.gz;ftp.sra.ebi.ac.uk/vol1/fastq/SRR602/009/SRR6028569/SRR6028569_2.fastq.gz
11507229_SF07.dna	Cohort 1	Healthy men	Metagenomics	ftp.sra.ebi.ac.uk/vol1/fastq/SRR602/006/SRR6028566/SRR6028566_1.fastq.gz;ftp.sra.ebi.ac.uk/vol1/fastq/SRR602/006/SRR6028566/SRR6028566_2.fastq.gz
11507229_SF08.dna	Cohort 1	Healthy men	Metagenomics	ftp.sra.ebi.ac.uk/vol1/fastq/SRR602/007/SRR6028567/SRR6028567_1.fastq.gz;ftp.sra.ebi.ac.uk/vol1/fastq/SRR602/007/SRR6028567/SRR6028567_2.fastq.gz
11715866_SF05.dna	Cohort 1	Healthy men	Metagenomics	ftp.sra.ebi.ac.uk/vol1/fastq/SRR602/009/SRR6028379/SRR6028379_1.fastq.gz;ftp.sra.ebi.ac.uk/vol1/fastq/SRR602/009/SRR6028379/SRR6028379_2.fastq.gz
11715866_SF06.dna	Cohort 1	Healthy men	Metagenomics	ftp.sra.ebi.ac.uk/vol1/fastq/SRR602/008/SRR6028378/SRR6028378_1.fastq.gz;ftp.sra.ebi.ac.uk/vol1/fastq/SRR602/008/SRR6028378/SRR6028378_2.fastq.gz
11715866_SF07.dna	Cohort 1	Healthy men	Metagenomics	ftp.sra.ebi.ac.uk/vol1/fastq/SRR602/001/SRR6028381/SRR6028381_1.fastq.gz;ftp.sra.ebi.ac.uk/vol1/fastq/SRR602/001/SRR6028381/SRR6028381_2.fastq.gz
11715866_SF08.dna	Cohort 1	Healthy men	Metagenomics	ftp.sra.ebi.ac.uk/vol1/fastq/SRR602/000/SRR6028380/SRR6028380_1.fastq.gz;ftp.sra.ebi.ac.uk/vol1/fastq/SRR602/000/SRR6028380/SRR6028380_2.fastq.gz
11992832_SF05.dna	Cohort 1	Healthy men	Metagenomics	ftp.sra.ebi.ac.uk/vol1/fastq/SRR602/001/SRR6028231/SRR6028231_1.fastq.gz;ftp.sra.ebi.ac.uk/vol1/fastq/SRR602/001/SRR6028231/SRR6028231_2.fastq.gz
11992832_SF06.dna	Cohort 1	Healthy men	Metagenomics	ftp.sra.ebi.ac.uk/vol1/fastq/SRR602/000/SRR6028230/SRR6028230_1.fastq.gz;ftp.sra.ebi.ac.uk/vol1/fastq/SRR602/000/SRR6028230/SRR6028230_2.fastq.gz
11992832_SF07.dna	Cohort 1	Healthy men	Metagenomics	ftp.sra.ebi.ac.uk/vol1/fastq/SRR602/009/SRR6028229/SRR6028229_1.fastq.gz;ftp.sra.ebi.ac.uk/vol1/fastq/SRR602/009/SRR6028229/SRR6028229_2.fastq.gz
11992832_SF08.dna	Cohort 1	Healthy men	Metagenomics	ftp.sra.ebi.ac.uk/vol1/fastq/SRR602/008/SRR6028228/SRR6028228_1.fastq.gz;ftp.sra.ebi.ac.uk/vol1/fastq/SRR602/008/SRR6028228/SRR6028228_2.fastq.gz
12112483_SF05.dna	Cohort 1	Healthy men	Metagenomics	ftp.sra.ebi.ac.uk/vol1/fastq/SRR602/001/SRR6028401/SRR6028401_1.fastq.gz;ftp.sra.ebi.ac.uk/vol1/fastq/SRR602/001/SRR6028401/SRR6028401_2.fastq.gz
12112483_SF06.dna	Cohort 1	Healthy men	Metagenomics	ftp.sra.ebi.ac.uk/vol1/fastq/SRR602/002/SRR6028402/SRR6028402_1.fastq.gz;ftp.sra.ebi.ac.uk/vol1/fastq/SRR602/002/SRR6028402/SRR6028402_2.fastq.gz
12112483_SF07.dna	Cohort 1	Healthy men	Metagenomics	ftp.sra.ebi.ac.uk/vol1/fastq/SRR602/003/SRR6028403/SRR6028403_1.fastq.gz;ftp.sra.ebi.ac.uk/vol1/fastq/SRR602/003/SRR6028403/SRR6028403_2.fastq.gz
12112483_SF08.dna	Cohort 1	Healthy men	Metagenomics	ftp.sra.ebi.ac.uk/vol1/fastq/SRR602/004/SRR6028404/SRR6028404_1.fastq.gz;ftp.sra.ebi.ac.uk/vol1/fastq/SRR602/004/SRR6028404/SRR6028404_2.fastq.gz
12289378_SF05.dna	Cohort 1	Healthy men	Metagenomics	ftp.sra.ebi.ac.uk/vol1/fastq/SRR602/007/SRR6028577/SRR6028577_1.fastq.gz;ftp.sra.ebi.ac.uk/vol1/fastq/SRR602/007/SRR6028577/SRR6028577_2.fastq.gz
12289378_SF06.dna	Cohort 1	Healthy men	Metagenomics	ftp.sra.ebi.ac.uk/vol1/fastq/SRR602/006/SRR6028576/SRR6028576_1.fastq.gz;ftp.sra.ebi.ac.uk/vol1/fastq/SRR602/006/SRR6028576/SRR6028576_2.fastq.gz
12289378_SF07.dna	Cohort 1	Healthy men	Metagenomics	ftp.sra.ebi.ac.uk/vol1/fastq/SRR602/009/SRR6028579/SRR6028579_1.fastq.gz;ftp.sra.ebi.ac.uk/vol1/fastq/SRR602/009/SRR6028579/SRR6028579_2.fastq.gz
12289378_SF08.dna	Cohort 1	Healthy men	Metagenomics	ftp.sra.ebi.ac.uk/vol1/fastq/SRR602/008/SRR6028578/SRR6028578_1.fastq.gz;ftp.sra.ebi.ac.uk/vol1/fastq/SRR602/008/SRR6028578/SRR6028578_2.fastq.gz
12293355_SF05.dna	Cohort 1	Healthy men	Metagenomics	ftp.sra.ebi.ac.uk/vol1/fastq/SRR602/003/SRR6028573/SRR6028573_1.fastq.gz;ftp.sra.ebi.ac.uk/vol1/fastq/SRR602/003/SRR6028573/SRR6028573_2.fastq.gz
12293355_SF06.dna	Cohort 1	Healthy men	Metagenomics	ftp.sra.ebi.ac.uk/vol1/fastq/SRR602/002/SRR6028572/SRR6028572_1.fastq.gz;ftp.sra.ebi.ac.uk/vol1/fastq/SRR602/002/SRR6028572/SRR6028572_2.fastq.gz
12293355_SF07.dna	Cohort 1	Healthy men	Metagenomics	ftp.sra.ebi.ac.uk/vol1/fastq/SRR602/005/SRR6028575/SRR6028575_1.fastq.gz;ftp.sra.ebi.ac.uk/vol1/fastq/SRR602/005/SRR6028575/SRR6028575_2.fastq.gz
12293355_SF08.dna	Cohort 1	Healthy men	Metagenomics	ftp.sra.ebi.ac.uk/vol1/fastq/SRR602/004/SRR6028574/SRR6028574_1.fastq.gz;ftp.sra.ebi.ac.uk/vol1/fastq/SRR602/004/SRR6028574/SRR6028574_2.fastq.gz
12542142_SF05.dna	Cohort 1	Healthy men	Metagenomics	ftp.sra.ebi.ac.uk/vol1/fastq/SRR602/007/SRR6028277/SRR6028277_1.fastq.gz;ftp.sra.ebi.ac.uk/vol1/fastq/SRR602/007/SRR6028277/SRR6028277_2.fastq.gz
12542142_SF06.dna	Cohort 1	Healthy men	Metagenomics	ftp.sra.ebi.ac.uk/vol1/fastq/SRR602/004/SRR6028484/SRR6028484_1.fastq.gz;ftp.sra.ebi.ac.uk/vol1/fastq/SRR602/004/SRR6028484/SRR6028484_2.fastq.gz
12542142_SF07.dna	Cohort 1	Healthy men	Metagenomics	ftp.sra.ebi.ac.uk/vol1/fastq/SRR602/003/SRR6028483/SRR6028483_1.fastq.gz;ftp.sra.ebi.ac.uk/vol1/fastq/SRR602/003/SRR6028483/SRR6028483_2.fastq.gz
12542142_SF08.dna	Cohort 1	Healthy men	Metagenomics	ftp.sra.ebi.ac.uk/vol1/fastq/SRR602/002/SRR6028482/SRR6028482_1.fastq.gz;ftp.sra.ebi.ac.uk/vol1/fastq/SRR602/002/SRR6028482/SRR6028482_2.fastq.gz
12656695_SF05.dna	Cohort 1	Healthy men	Metagenomics	ftp.sra.ebi.ac.uk/vol1/fastq/SRR602/001/SRR6028481/SRR6028481_1.fastq.gz;ftp.sra.ebi.ac.uk/vol1/fastq/SRR602/001/SRR6028481/SRR6028481_2.fastq.gz
12656695_SF06.dna	Cohort 1	Healthy men	Metagenomics	ftp.sra.ebi.ac.uk/vol1/fastq/SRR602/008/SRR6028488/SRR6028488_1.fastq.gz;ftp.sra.ebi.ac.uk/vol1/fastq/SRR602/008/SRR6028488/SRR6028488_2.fastq.gz
12656695_SF07.dna	Cohort 1	Healthy men	Metagenomics	ftp.sra.ebi.ac.uk/vol1/fastq/SRR602/007/SRR6028487/SRR6028487_1.fastq.gz;ftp.sra.ebi.ac.uk/vol1/fastq/SRR602/007/SRR6028487/SRR6028487_2.fastq.gz
12656695_SF08.dna	Cohort 1	Healthy men	Metagenomics	ftp.sra.ebi.ac.uk/vol1/fastq/SRR602/006/SRR6028486/SRR6028486_1.fastq.gz;ftp.sra.ebi.ac.uk/vol1/fastq/SRR602/006/SRR6028486/SRR6028486_2.fastq.gz
12780703_SF05.dna	Cohort 1	Healthy men	Metagenomics	ftp.sra.ebi.ac.uk/vol1/fastq/SRR602/009/SRR6028479/SRR6028479_1.fastq.gz;ftp.sra.ebi.ac.uk/vol1/fastq/SRR602/009/SRR6028479/SRR6028479_2.fastq.gz
12780703_SF06.dna	Cohort 1	Healthy men	Metagenomics	ftp.sra.ebi.ac.uk/vol1/fastq/SRR602/002/SRR6028362/SRR6028362_1.fastq.gz;ftp.sra.ebi.ac.uk/vol1/fastq/SRR602/002/SRR6028362/SRR6028362_2.fastq.gz
12780703_SF07.dna	Cohort 1	Healthy men	Metagenomics	ftp.sra.ebi.ac.uk/vol1/fastq/SRR602/003/SRR6028363/SRR6028363_1.fastq.gz;ftp.sra.ebi.ac.uk/vol1/fastq/SRR602/003/SRR6028363/SRR6028363_2.fastq.gz
12780703_SF08.dna	Cohort 1	Healthy men	Metagenomics	ftp.sra.ebi.ac.uk/vol1/fastq/SRR602/004/SRR6028364/SRR6028364_1.fastq.gz;ftp.sra.ebi.ac.uk/vol1/fastq/SRR602/004/SRR6028364/SRR6028364_2.fastq.gz
13092959_SF05.dna	Cohort 1	Healthy men	Metagenomics	ftp.sra.ebi.ac.uk/vol1/fastq/SRR602/001/SRR6028361/SRR6028361_1.fastq.gz;ftp.sra.ebi.ac.uk/vol1/fastq/SRR602/001/SRR6028361/SRR6028361_2.fastq.gz
13092959_SF06.dna	Cohort 1	Healthy men	Metagenomics	ftp.sra.ebi.ac.uk/vol1/fastq/SRR602/006/SRR6028356/SRR6028356_1.fastq.gz;ftp.sra.ebi.ac.uk/vol1/fastq/SRR602/006/SRR6028356/SRR6028356_2.fastq.gz
13092959_SF07.dna	Cohort 1	Healthy men	Metagenomics	ftp.sra.ebi.ac.uk/vol1/fastq/SRR602/007/SRR6028357/SRR6028357_1.fastq.gz;ftp.sra.ebi.ac.uk/vol1/fastq/SRR602/007/SRR6028357/SRR6028357_2.fastq.gz
13092959_SF08.dna	Cohort 1	Healthy men	Metagenomics	ftp.sra.ebi.ac.uk/vol1/fastq/SRR602/000/SRR6028460/SRR6028460_1.fastq.gz;ftp.sra.ebi.ac.uk/vol1/fastq/SRR602/000/SRR6028460/SRR6028460_2.fastq.gz
13111491_SF05.dna	Cohort 1	Healthy men	Metagenomics	ftp.sra.ebi.ac.uk/vol1/fastq/SRR602/001/SRR6028461/SRR6028461_1.fastq.gz;ftp.sra.ebi.ac.uk/vol1/fastq/SRR602/001/SRR6028461/SRR6028461_2.fastq.gz
13111491_SF06.dna	Cohort 1	Healthy men	Metagenomics	ftp.sra.ebi.ac.uk/vol1/fastq/SRR602/004/SRR6028464/SRR6028464_1.fastq.gz;ftp.sra.ebi.ac.uk/vol1/fastq/SRR602/004/SRR6028464/SRR6028464_2.fastq.gz
13111491_SF07.dna	Cohort 1	Healthy men	Metagenomics	ftp.sra.ebi.ac.uk/vol1/fastq/SRR602/003/SRR6028463/SRR6028463_1.fastq.gz;ftp.sra.ebi.ac.uk/vol1/fastq/SRR602/003/SRR6028463/SRR6028463_2.fastq.gz
13111491_SF08.dna	Cohort 1	Healthy men	Metagenomics	ftp.sra.ebi.ac.uk/vol1/fastq/SRR602/006/SRR6028466/SRR6028466_1.fastq.gz;ftp.sra.ebi.ac.uk/vol1/fastq/SRR602/006/SRR6028466/SRR6028466_2.fastq.gz
13241014_SF05.dna	Cohort 1	Healthy men	Metagenomics	ftp.sra.ebi.ac.uk/vol1/fastq/SRR602/005/SRR6028465/SRR6028465_1.fastq.gz;ftp.sra.ebi.ac.uk/vol1/fastq/SRR602/005/SRR6028465/SRR6028465_2.fastq.gz
13241014_SF06.dna	Cohort 1	Healthy men	Metagenomics	ftp.sra.ebi.ac.uk/vol1/fastq/SRR602/008/SRR6028468/SRR6028468_1.fastq.gz;ftp.sra.ebi.ac.uk/vol1/fastq/SRR602/008/SRR6028468/SRR6028468_2.fastq.gz
13241014_SF07.dna	Cohort 1	Healthy men	Metagenomics	ftp.sra.ebi.ac.uk/vol1/fastq/SRR602/007/SRR6028467/SRR6028467_1.fastq.gz;ftp.sra.ebi.ac.uk/vol1/fastq/SRR602/007/SRR6028467/SRR6028467_2.fastq.gz
13241014_SF08.dna	Cohort 1	Healthy men	Metagenomics	ftp.sra.ebi.ac.uk/vol1/fastq/SRR602/008/SRR6028338/SRR6028338_1.fastq.gz;ftp.sra.ebi.ac.uk/vol1/fastq/SRR602/008/SRR6028338/SRR6028338_2.fastq.gz
13530241_SF05.dna	Cohort 1	Healthy men	Metagenomics	ftp.sra.ebi.ac.uk/vol1/fastq/SRR602/005/SRR6028345/SRR6028345_1.fastq.gz;ftp.sra.ebi.ac.uk/vol1/fastq/SRR602/005/SRR6028345/SRR6028345_2.fastq.gz
13530241_SF06.dna	Cohort 1	Healthy men	Metagenomics	ftp.sra.ebi.ac.uk/vol1/fastq/SRR602/008/SRR6028348/SRR6028348_1.fastq.gz;ftp.sra.ebi.ac.uk/vol1/fastq/SRR602/008/SRR6028348/SRR6028348_2.fastq.gz
13530241_SF07.dna	Cohort 1	Healthy men	Metagenomics	ftp.sra.ebi.ac.uk/vol1/fastq/SRR602/009/SRR6028349/SRR6028349_1.fastq.gz;ftp.sra.ebi.ac.uk/vol1/fastq/SRR602/009/SRR6028349/SRR6028349_2.fastq.gz
13530241_SF08.dna	Cohort 1	Healthy men	Metagenomics	ftp.sra.ebi.ac.uk/vol1/fastq/SRR602/006/SRR6028346/SRR6028346_1.fastq.gz;ftp.sra.ebi.ac.uk/vol1/fastq/SRR602/006/SRR6028346/SRR6028346_2.fastq.gz
14040721_SF05.dna	Cohort 1	Healthy men	Metagenomics	ftp.sra.ebi.ac.uk/vol1/fastq/SRR602/007/SRR6028477/SRR6028477_1.fastq.gz;ftp.sra.ebi.ac.uk/vol1/fastq/SRR602/007/SRR6028477/SRR6028477_2.fastq.gz
14040721_SF06.dna	Cohort 1	Healthy men	Metagenomics	ftp.sra.ebi.ac.uk/vol1/fastq/SRR602/005/SRR6028205/SRR6028205_1.fastq.gz;ftp.sra.ebi.ac.uk/vol1/fastq/SRR602/005/SRR6028205/SRR6028205_2.fastq.gz
14040721_SF07.dna	Cohort 1	Healthy men	Metagenomics	ftp.sra.ebi.ac.uk/vol1/fastq/SRR602/006/SRR6028206/SRR6028206_1.fastq.gz;ftp.sra.ebi.ac.uk/vol1/fastq/SRR602/006/SRR6028206/SRR6028206_2.fastq.gz
14040721_SF08.dna	Cohort 1	Healthy men	Metagenomics	ftp.sra.ebi.ac.uk/vol1/fastq/SRR602/007/SRR6028207/SRR6028207_1.fastq.gz;ftp.sra.ebi.ac.uk/vol1/fastq/SRR602/007/SRR6028207/SRR6028207_2.fastq.gz
14175675_SF05.dna	Cohort 1	Healthy men	Metagenomics	ftp.sra.ebi.ac.uk/vol1/fastq/SRR602/003/SRR6028533/SRR6028533_1.fastq.gz;ftp.sra.ebi.ac.uk/vol1/fastq/SRR602/003/SRR6028533/SRR6028533_2.fastq.gz
14175675_SF06.dna	Cohort 1	Healthy men	Metagenomics	ftp.sra.ebi.ac.uk/vol1/fastq/SRR602/002/SRR6028532/SRR6028532_1.fastq.gz;ftp.sra.ebi.ac.uk/vol1/fastq/SRR602/002/SRR6028532/SRR6028532_2.fastq.gz
14175675_SF07.dna	Cohort 1	Healthy men	Metagenomics	ftp.sra.ebi.ac.uk/vol1/fastq/SRR602/001/SRR6028531/SRR6028531_1.fastq.gz;ftp.sra.ebi.ac.uk/vol1/fastq/SRR602/001/SRR6028531/SRR6028531_2.fastq.gz
14175675_SF08.dna	Cohort 1	Healthy men	Metagenomics	ftp.sra.ebi.ac.uk/vol1/fastq/SRR602/000/SRR6028530/SRR6028530_1.fastq.gz;ftp.sra.ebi.ac.uk/vol1/fastq/SRR602/000/SRR6028530/SRR6028530_2.fastq.gz
14390583_SF05.dna	Cohort 1	Healthy men	Metagenomics	ftp.sra.ebi.ac.uk/vol1/fastq/SRR602/005/SRR6028535/SRR6028535_1.fastq.gz;ftp.sra.ebi.ac.uk/vol1/fastq/SRR602/005/SRR6028535/SRR6028535_2.fastq.gz
14390583_SF06.dna	Cohort 1	Healthy men	Metagenomics	ftp.sra.ebi.ac.uk/vol1/fastq/SRR602/002/SRR6028602/SRR6028602_1.fastq.gz;ftp.sra.ebi.ac.uk/vol1/fastq/SRR602/002/SRR6028602/SRR6028602_2.fastq.gz
14390583_SF07.dna	Cohort 1	Healthy men	Metagenomics	ftp.sra.ebi.ac.uk/vol1/fastq/SRR602/003/SRR6028603/SRR6028603_1.fastq.gz;ftp.sra.ebi.ac.uk/vol1/fastq/SRR602/003/SRR6028603/SRR6028603_2.fastq.gz
14390583_SF08.dna	Cohort 1	Healthy men	Metagenomics	ftp.sra.ebi.ac.uk/vol1/fastq/SRR602/000/SRR6028600/SRR6028600_1.fastq.gz;ftp.sra.ebi.ac.uk/vol1/fastq/SRR602/000/SRR6028600/SRR6028600_2.fastq.gz
14952019_SF05.dna	Cohort 1	Healthy men	Metagenomics	ftp.sra.ebi.ac.uk/vol1/fastq/SRR602/002/SRR6028452/SRR6028452_1.fastq.gz;ftp.sra.ebi.ac.uk/vol1/fastq/SRR602/002/SRR6028452/SRR6028452_2.fastq.gz
14952019_SF06.dna	Cohort 1	Healthy men	Metagenomics	ftp.sra.ebi.ac.uk/vol1/fastq/SRR602/007/SRR6028457/SRR6028457_1.fastq.gz;ftp.sra.ebi.ac.uk/vol1/fastq/SRR602/007/SRR6028457/SRR6028457_2.fastq.gz
14952019_SF07.dna	Cohort 1	Healthy men	Metagenomics	ftp.sra.ebi.ac.uk/vol1/fastq/SRR602/008/SRR6028458/SRR6028458_1.fastq.gz;ftp.sra.ebi.ac.uk/vol1/fastq/SRR602/008/SRR6028458/SRR6028458_2.fastq.gz
14952019_SF08.dna	Cohort 1	Healthy men	Metagenomics	ftp.sra.ebi.ac.uk/vol1/fastq/SRR602/009/SRR6028249/SRR6028249_1.fastq.gz;ftp.sra.ebi.ac.uk/vol1/fastq/SRR602/009/SRR6028249/SRR6028249_2.fastq.gz
15487950_SF05.dna	Cohort 1	Healthy men	Metagenomics	ftp.sra.ebi.ac.uk/vol1/fastq/SRR602/000/SRR6028510/SRR6028510_1.fastq.gz;ftp.sra.ebi.ac.uk/vol1/fastq/SRR602/000/SRR6028510/SRR6028510_2.fastq.gz
15487950_SF06.dna	Cohort 1	Healthy men	Metagenomics	ftp.sra.ebi.ac.uk/vol1/fastq/SRR602/005/SRR6028515/SRR6028515_1.fastq.gz;ftp.sra.ebi.ac.uk/vol1/fastq/SRR602/005/SRR6028515/SRR6028515_2.fastq.gz
15487950_SF07.dna	Cohort 1	Healthy men	Metagenomics	ftp.sra.ebi.ac.uk/vol1/fastq/SRR602/006/SRR6028516/SRR6028516_1.fastq.gz;ftp.sra.ebi.ac.uk/vol1/fastq/SRR602/006/SRR6028516/SRR6028516_2.fastq.gz
15487950_SF08.dna	Cohort 1	Healthy men	Metagenomics	ftp.sra.ebi.ac.uk/vol1/fastq/SRR602/003/SRR6028513/SRR6028513_1.fastq.gz;ftp.sra.ebi.ac.uk/vol1/fastq/SRR602/003/SRR6028513/SRR6028513_2.fastq.gz
15785561_SF05.dna	Cohort 1	Healthy men	Metagenomics	ftp.sra.ebi.ac.uk/vol1/fastq/SRR602/001/SRR6028301/SRR6028301_1.fastq.gz;ftp.sra.ebi.ac.uk/vol1/fastq/SRR602/001/SRR6028301/SRR6028301_2.fastq.gz
15785561_SF06.dna	Cohort 1	Healthy men	Metagenomics	ftp.sra.ebi.ac.uk/vol1/fastq/SRR602/000/SRR6028300/SRR6028300_1.fastq.gz;ftp.sra.ebi.ac.uk/vol1/fastq/SRR602/000/SRR6028300/SRR6028300_2.fastq.gz
15785561_SF07.dna	Cohort 1	Healthy men	Metagenomics	ftp.sra.ebi.ac.uk/vol1/fastq/SRR602/007/SRR6028307/SRR6028307_1.fastq.gz;ftp.sra.ebi.ac.uk/vol1/fastq/SRR602/007/SRR6028307/SRR6028307_2.fastq.gz
15785561_SF08.dna	Cohort 1	Healthy men	Metagenomics	ftp.sra.ebi.ac.uk/vol1/fastq/SRR602/006/SRR6028306/SRR6028306_1.fastq.gz;ftp.sra.ebi.ac.uk/vol1/fastq/SRR602/006/SRR6028306/SRR6028306_2.fastq.gz
16020939_SF05.dna	Cohort 1	Healthy men	Metagenomics	ftp.sra.ebi.ac.uk/vol1/fastq/SRR602/009/SRR6028299/SRR6028299_1.fastq.gz;ftp.sra.ebi.ac.uk/vol1/fastq/SRR602/009/SRR6028299/SRR6028299_2.fastq.gz
16020939_SF06.dna	Cohort 1	Healthy men	Metagenomics	ftp.sra.ebi.ac.uk/vol1/fastq/SRR602/008/SRR6028298/SRR6028298_1.fastq.gz;ftp.sra.ebi.ac.uk/vol1/fastq/SRR602/008/SRR6028298/SRR6028298_2.fastq.gz
16020939_SF07.dna	Cohort 1	Healthy men	Metagenomics	ftp.sra.ebi.ac.uk/vol1/fastq/SRR602/005/SRR6028505/SRR6028505_1.fastq.gz;ftp.sra.ebi.ac.uk/vol1/fastq/SRR602/005/SRR6028505/SRR6028505_2.fastq.gz
16020939_SF08.dna	Cohort 1	Healthy men	Metagenomics	ftp.sra.ebi.ac.uk/vol1/fastq/SRR602/006/SRR6028506/SRR6028506_1.fastq.gz;ftp.sra.ebi.ac.uk/vol1/fastq/SRR602/006/SRR6028506/SRR6028506_2.fastq.gz
16853657_SF05.dna	Cohort 1	Healthy men	Metagenomics	ftp.sra.ebi.ac.uk/vol1/fastq/SRR602/006/SRR6028556/SRR6028556_1.fastq.gz;ftp.sra.ebi.ac.uk/vol1/fastq/SRR602/006/SRR6028556/SRR6028556_2.fastq.gz
16853657_SF06.dna	Cohort 1	Healthy men	Metagenomics	ftp.sra.ebi.ac.uk/vol1/fastq/SRR602/005/SRR6028555/SRR6028555_1.fastq.gz;ftp.sra.ebi.ac.uk/vol1/fastq/SRR602/005/SRR6028555/SRR6028555_2.fastq.gz
16853657_SF07.dna	Cohort 1	Healthy men	Metagenomics	ftp.sra.ebi.ac.uk/vol1/fastq/SRR602/004/SRR6028554/SRR6028554_1.fastq.gz;ftp.sra.ebi.ac.uk/vol1/fastq/SRR602/004/SRR6028554/SRR6028554_2.fastq.gz
16853657_SF08.dna	Cohort 1	Healthy men	Metagenomics	ftp.sra.ebi.ac.uk/vol1/fastq/SRR602/003/SRR6028553/SRR6028553_1.fastq.gz;ftp.sra.ebi.ac.uk/vol1/fastq/SRR602/003/SRR6028553/SRR6028553_2.fastq.gz
16863149_SF05.dna	Cohort 1	Healthy men	Metagenomics	ftp.sra.ebi.ac.uk/vol1/fastq/SRR602/002/SRR6028552/SRR6028552_1.fastq.gz;ftp.sra.ebi.ac.uk/vol1/fastq/SRR602/002/SRR6028552/SRR6028552_2.fastq.gz
16863149_SF06.dna	Cohort 1	Healthy men	Metagenomics	ftp.sra.ebi.ac.uk/vol1/fastq/SRR602/003/SRR6028213/SRR6028213_1.fastq.gz;ftp.sra.ebi.ac.uk/vol1/fastq/SRR602/003/SRR6028213/SRR6028213_2.fastq.gz
16863149_SF07.dna	Cohort 1	Healthy men	Metagenomics	ftp.sra.ebi.ac.uk/vol1/fastq/SRR602/004/SRR6028214/SRR6028214_1.fastq.gz;ftp.sra.ebi.ac.uk/vol1/fastq/SRR602/004/SRR6028214/SRR6028214_2.fastq.gz
16863149_SF08.dna	Cohort 1	Healthy men	Metagenomics	ftp.sra.ebi.ac.uk/vol1/fastq/SRR602/005/SRR6028215/SRR6028215_1.fastq.gz;ftp.sra.ebi.ac.uk/vol1/fastq/SRR602/005/SRR6028215/SRR6028215_2.fastq.gz
16913125_SF05.dna	Cohort 1	Healthy men	Metagenomics	ftp.sra.ebi.ac.uk/vol1/fastq/SRR602/006/SRR6028216/SRR6028216_1.fastq.gz;ftp.sra.ebi.ac.uk/vol1/fastq/SRR602/006/SRR6028216/SRR6028216_2.fastq.gz
16913125_SF06.dna	Cohort 1	Healthy men	Metagenomics	ftp.sra.ebi.ac.uk/vol1/fastq/SRR602/007/SRR6028217/SRR6028217_1.fastq.gz;ftp.sra.ebi.ac.uk/vol1/fastq/SRR602/007/SRR6028217/SRR6028217_2.fastq.gz
16913125_SF07.dna	Cohort 1	Healthy men	Metagenomics	ftp.sra.ebi.ac.uk/vol1/fastq/SRR602/008/SRR6028218/SRR6028218_1.fastq.gz;ftp.sra.ebi.ac.uk/vol1/fastq/SRR602/008/SRR6028218/SRR6028218_2.fastq.gz
16913125_SF08.dna	Cohort 1	Healthy men	Metagenomics	ftp.sra.ebi.ac.uk/vol1/fastq/SRR602/009/SRR6028219/SRR6028219_1.fastq.gz;ftp.sra.ebi.ac.uk/vol1/fastq/SRR602/009/SRR6028219/SRR6028219_2.fastq.gz
16935973_SF05.dna	Cohort 1	Healthy men	Metagenomics	ftp.sra.ebi.ac.uk/vol1/fastq/SRR602/000/SRR6028220/SRR6028220_1.fastq.gz;ftp.sra.ebi.ac.uk/vol1/fastq/SRR602/000/SRR6028220/SRR6028220_2.fastq.gz
16935973_SF06.dna	Cohort 1	Healthy men	Metagenomics	ftp.sra.ebi.ac.uk/vol1/fastq/SRR602/001/SRR6028221/SRR6028221_1.fastq.gz;ftp.sra.ebi.ac.uk/vol1/fastq/SRR602/001/SRR6028221/SRR6028221_2.fastq.gz
16935973_SF07.dna	Cohort 1	Healthy men	Metagenomics	ftp.sra.ebi.ac.uk/vol1/fastq/SRR602/002/SRR6028222/SRR6028222_1.fastq.gz;ftp.sra.ebi.ac.uk/vol1/fastq/SRR602/002/SRR6028222/SRR6028222_2.fastq.gz
16935973_SF08.dna	Cohort 1	Healthy men	Metagenomics	ftp.sra.ebi.ac.uk/vol1/fastq/SRR602/008/SRR6028178/SRR6028178_1.fastq.gz;ftp.sra.ebi.ac.uk/vol1/fastq/SRR602/008/SRR6028178/SRR6028178_2.fastq.gz
17086721_SF05.dna	Cohort 1	Healthy men	Metagenomics	ftp.sra.ebi.ac.uk/vol1/fastq/SRR602/001/SRR6028181/SRR6028181_1.fastq.gz;ftp.sra.ebi.ac.uk/vol1/fastq/SRR602/001/SRR6028181/SRR6028181_2.fastq.gz
17086721_SF06.dna	Cohort 1	Healthy men	Metagenomics	ftp.sra.ebi.ac.uk/vol1/fastq/SRR602/004/SRR6028184/SRR6028184_1.fastq.gz;ftp.sra.ebi.ac.uk/vol1/fastq/SRR602/004/SRR6028184/SRR6028184_2.fastq.gz
17086721_SF07.dna	Cohort 1	Healthy men	Metagenomics	ftp.sra.ebi.ac.uk/vol1/fastq/SRR602/003/SRR6028183/SRR6028183_1.fastq.gz;ftp.sra.ebi.ac.uk/vol1/fastq/SRR602/003/SRR6028183/SRR6028183_2.fastq.gz
17086721_SF08.dna	Cohort 1	Healthy men	Metagenomics	ftp.sra.ebi.ac.uk/vol1/fastq/SRR602/006/SRR6028176/SRR6028176_1.fastq.gz;ftp.sra.ebi.ac.uk/vol1/fastq/SRR602/006/SRR6028176/SRR6028176_2.fastq.gz
17437941_SF05.dna	Cohort 1	Healthy men	Metagenomics	ftp.sra.ebi.ac.uk/vol1/fastq/SRR602/002/SRR6028622/SRR6028622_1.fastq.gz;ftp.sra.ebi.ac.uk/vol1/fastq/SRR602/002/SRR6028622/SRR6028622_2.fastq.gz
17437941_SF06.dna	Cohort 1	Healthy men	Metagenomics	ftp.sra.ebi.ac.uk/vol1/fastq/SRR602/000/SRR6028320/SRR6028320_1.fastq.gz;ftp.sra.ebi.ac.uk/vol1/fastq/SRR602/000/SRR6028320/SRR6028320_2.fastq.gz
17437941_SF07.dna	Cohort 1	Healthy men	Metagenomics	ftp.sra.ebi.ac.uk/vol1/fastq/SRR602/001/SRR6028321/SRR6028321_1.fastq.gz;ftp.sra.ebi.ac.uk/vol1/fastq/SRR602/001/SRR6028321/SRR6028321_2.fastq.gz
17437941_SF08.dna	Cohort 1	Healthy men	Metagenomics	ftp.sra.ebi.ac.uk/vol1/fastq/SRR602/002/SRR6028322/SRR6028322_1.fastq.gz;ftp.sra.ebi.ac.uk/vol1/fastq/SRR602/002/SRR6028322/SRR6028322_2.fastq.gz
17675569_SF05.dna	Cohort 1	Healthy men	Metagenomics	ftp.sra.ebi.ac.uk/vol1/fastq/SRR602/008/SRR6028318/SRR6028318_1.fastq.gz;ftp.sra.ebi.ac.uk/vol1/fastq/SRR602/008/SRR6028318/SRR6028318_2.fastq.gz
17675569_SF06.dna	Cohort 1	Healthy men	Metagenomics	ftp.sra.ebi.ac.uk/vol1/fastq/SRR602/009/SRR6028319/SRR6028319_1.fastq.gz;ftp.sra.ebi.ac.uk/vol1/fastq/SRR602/009/SRR6028319/SRR6028319_2.fastq.gz
17675569_SF07.dna	Cohort 1	Healthy men	Metagenomics	ftp.sra.ebi.ac.uk/vol1/fastq/SRR602/004/SRR6028324/SRR6028324_1.fastq.gz;ftp.sra.ebi.ac.uk/vol1/fastq/SRR602/004/SRR6028324/SRR6028324_2.fastq.gz
17675569_SF08.dna	Cohort 1	Healthy men	Metagenomics	ftp.sra.ebi.ac.uk/vol1/fastq/SRR602/005/SRR6028325/SRR6028325_1.fastq.gz;ftp.sra.ebi.ac.uk/vol1/fastq/SRR602/005/SRR6028325/SRR6028325_2.fastq.gz
18075722_SF05.dna	Cohort 1	Healthy men	Metagenomics	ftp.sra.ebi.ac.uk/vol1/fastq/SRR602/006/SRR6028326/SRR6028326_1.fastq.gz;ftp.sra.ebi.ac.uk/vol1/fastq/SRR602/006/SRR6028326/SRR6028326_2.fastq.gz
18075722_SF06.dna	Cohort 1	Healthy men	Metagenomics	ftp.sra.ebi.ac.uk/vol1/fastq/SRR602/004/SRR6028334/SRR6028334_1.fastq.gz;ftp.sra.ebi.ac.uk/vol1/fastq/SRR602/004/SRR6028334/SRR6028334_2.fastq.gz
18075722_SF07.dna	Cohort 1	Healthy men	Metagenomics	ftp.sra.ebi.ac.uk/vol1/fastq/SRR602/003/SRR6028333/SRR6028333_1.fastq.gz;ftp.sra.ebi.ac.uk/vol1/fastq/SRR602/003/SRR6028333/SRR6028333_2.fastq.gz
18075722_SF08.dna	Cohort 1	Healthy men	Metagenomics	ftp.sra.ebi.ac.uk/vol1/fastq/SRR602/002/SRR6028332/SRR6028332_1.fastq.gz;ftp.sra.ebi.ac.uk/vol1/fastq/SRR602/002/SRR6028332/SRR6028332_2.fastq.gz
18346018_SF05.dna	Cohort 1	Healthy men	Metagenomics	ftp.sra.ebi.ac.uk/vol1/fastq/SRR602/008/SRR6028438/SRR6028438_1.fastq.gz;ftp.sra.ebi.ac.uk/vol1/fastq/SRR602/008/SRR6028438/SRR6028438_2.fastq.gz
18346018_SF06.dna	Cohort 1	Healthy men	Metagenomics	ftp.sra.ebi.ac.uk/vol1/fastq/SRR602/000/SRR6028190/SRR6028190_1.fastq.gz;ftp.sra.ebi.ac.uk/vol1/fastq/SRR602/000/SRR6028190/SRR6028190_2.fastq.gz
18346018_SF07.dna	Cohort 1	Healthy men	Metagenomics	ftp.sra.ebi.ac.uk/vol1/fastq/SRR602/009/SRR6028189/SRR6028189_1.fastq.gz;ftp.sra.ebi.ac.uk/vol1/fastq/SRR602/009/SRR6028189/SRR6028189_2.fastq.gz
18346018_SF08.dna	Cohort 1	Healthy men	Metagenomics	ftp.sra.ebi.ac.uk/vol1/fastq/SRR602/002/SRR6028192/SRR6028192_1.fastq.gz;ftp.sra.ebi.ac.uk/vol1/fastq/SRR602/002/SRR6028192/SRR6028192_2.fastq.gz
18628150_SF05.dna	Cohort 1	Healthy men	Metagenomics	ftp.sra.ebi.ac.uk/vol1/fastq/SRR602/004/SRR6028384/SRR6028384_1.fastq.gz;ftp.sra.ebi.ac.uk/vol1/fastq/SRR602/004/SRR6028384/SRR6028384_2.fastq.gz
18628150_SF06.dna	Cohort 1	Healthy men	Metagenomics	ftp.sra.ebi.ac.uk/vol1/fastq/SRR602/005/SRR6028385/SRR6028385_1.fastq.gz;ftp.sra.ebi.ac.uk/vol1/fastq/SRR602/005/SRR6028385/SRR6028385_2.fastq.gz
18628150_SF07.dna	Cohort 1	Healthy men	Metagenomics	ftp.sra.ebi.ac.uk/vol1/fastq/SRR602/006/SRR6028386/SRR6028386_1.fastq.gz;ftp.sra.ebi.ac.uk/vol1/fastq/SRR602/006/SRR6028386/SRR6028386_2.fastq.gz
18628150_SF08.dna	Cohort 1	Healthy men	Metagenomics	ftp.sra.ebi.ac.uk/vol1/fastq/SRR602/007/SRR6028537/SRR6028537_1.fastq.gz;ftp.sra.ebi.ac.uk/vol1/fastq/SRR602/007/SRR6028537/SRR6028537_2.fastq.gz
18706034_SF05.dna	Cohort 1	Healthy men	Metagenomics	ftp.sra.ebi.ac.uk/vol1/fastq/SRR602/008/SRR6028538/SRR6028538_1.fastq.gz;ftp.sra.ebi.ac.uk/vol1/fastq/SRR602/008/SRR6028538/SRR6028538_2.fastq.gz
18706034_SF06.dna	Cohort 1	Healthy men	Metagenomics	ftp.sra.ebi.ac.uk/vol1/fastq/SRR602/001/SRR6028551/SRR6028551_1.fastq.gz;ftp.sra.ebi.ac.uk/vol1/fastq/SRR602/001/SRR6028551/SRR6028551_2.fastq.gz
18706034_SF07.dna	Cohort 1	Healthy men	Metagenomics	ftp.sra.ebi.ac.uk/vol1/fastq/SRR602/009/SRR6028539/SRR6028539_1.fastq.gz;ftp.sra.ebi.ac.uk/vol1/fastq/SRR602/009/SRR6028539/SRR6028539_2.fastq.gz
18706034_SF08.dna	Cohort 1	Healthy men	Metagenomics	ftp.sra.ebi.ac.uk/vol1/fastq/SRR602/000/SRR6028540/SRR6028540_1.fastq.gz;ftp.sra.ebi.ac.uk/vol1/fastq/SRR602/000/SRR6028540/SRR6028540_2.fastq.gz
18754574_SF05.dna	Cohort 1	Healthy men	Metagenomics	ftp.sra.ebi.ac.uk/vol1/fastq/SRR602/009/SRR6028369/SRR6028369_1.fastq.gz;ftp.sra.ebi.ac.uk/vol1/fastq/SRR602/009/SRR6028369/SRR6028369_2.fastq.gz
18754574_SF06.dna	Cohort 1	Healthy men	Metagenomics	ftp.sra.ebi.ac.uk/vol1/fastq/SRR602/008/SRR6028368/SRR6028368_1.fastq.gz;ftp.sra.ebi.ac.uk/vol1/fastq/SRR602/008/SRR6028368/SRR6028368_2.fastq.gz
18754574_SF07.dna	Cohort 1	Healthy men	Metagenomics	ftp.sra.ebi.ac.uk/vol1/fastq/SRR602/008/SRR6028448/SRR6028448_1.fastq.gz;ftp.sra.ebi.ac.uk/vol1/fastq/SRR602/008/SRR6028448/SRR6028448_2.fastq.gz
18754574_SF08.dna	Cohort 1	Healthy men	Metagenomics	ftp.sra.ebi.ac.uk/vol1/fastq/SRR602/007/SRR6028447/SRR6028447_1.fastq.gz;ftp.sra.ebi.ac.uk/vol1/fastq/SRR602/007/SRR6028447/SRR6028447_2.fastq.gz
19061811_SF05.dna	Cohort 1	Healthy men	Metagenomics	ftp.sra.ebi.ac.uk/vol1/fastq/SRR602/000/SRR6028490/SRR6028490_1.fastq.gz;ftp.sra.ebi.ac.uk/vol1/fastq/SRR602/000/SRR6028490/SRR6028490_2.fastq.gz
19061811_SF06.dna	Cohort 1	Healthy men	Metagenomics	ftp.sra.ebi.ac.uk/vol1/fastq/SRR602/005/SRR6028495/SRR6028495_1.fastq.gz;ftp.sra.ebi.ac.uk/vol1/fastq/SRR602/005/SRR6028495/SRR6028495_2.fastq.gz
19061811_SF07.dna	Cohort 1	Healthy men	Metagenomics	ftp.sra.ebi.ac.uk/vol1/fastq/SRR602/006/SRR6028496/SRR6028496_1.fastq.gz;ftp.sra.ebi.ac.uk/vol1/fastq/SRR602/006/SRR6028496/SRR6028496_2.fastq.gz
19061811_SF08.dna	Cohort 1	Healthy men	Metagenomics	ftp.sra.ebi.ac.uk/vol1/fastq/SRR602/003/SRR6028493/SRR6028493_1.fastq.gz;ftp.sra.ebi.ac.uk/vol1/fastq/SRR602/003/SRR6028493/SRR6028493_2.fastq.gz
19251414_SF05.dna	Cohort 1	Healthy men	Metagenomics	ftp.sra.ebi.ac.uk/vol1/fastq/SRR602/007/SRR6028297/SRR6028297_1.fastq.gz;ftp.sra.ebi.ac.uk/vol1/fastq/SRR602/007/SRR6028297/SRR6028297_2.fastq.gz
19251414_SF06.dna	Cohort 1	Healthy men	Metagenomics	ftp.sra.ebi.ac.uk/vol1/fastq/SRR602/006/SRR6028296/SRR6028296_1.fastq.gz;ftp.sra.ebi.ac.uk/vol1/fastq/SRR602/006/SRR6028296/SRR6028296_2.fastq.gz
19251414_SF07.dna	Cohort 1	Healthy men	Metagenomics	ftp.sra.ebi.ac.uk/vol1/fastq/SRR602/001/SRR6028171/SRR6028171_1.fastq.gz;ftp.sra.ebi.ac.uk/vol1/fastq/SRR602/001/SRR6028171/SRR6028171_2.fastq.gz
19251414_SF08.dna	Cohort 1	Healthy men	Metagenomics	ftp.sra.ebi.ac.uk/vol1/fastq/SRR602/002/SRR6028172/SRR6028172_1.fastq.gz;ftp.sra.ebi.ac.uk/vol1/fastq/SRR602/002/SRR6028172/SRR6028172_2.fastq.gz
19272639_SF05.dna	Cohort 1	Healthy men	Metagenomics	ftp.sra.ebi.ac.uk/vol1/fastq/SRR602/007/SRR6028167/SRR6028167_1.fastq.gz;ftp.sra.ebi.ac.uk/vol1/fastq/SRR602/007/SRR6028167/SRR6028167_2.fastq.gz
19272639_SF06.dna	Cohort 1	Healthy men	Metagenomics	ftp.sra.ebi.ac.uk/vol1/fastq/SRR602/008/SRR6028168/SRR6028168_1.fastq.gz;ftp.sra.ebi.ac.uk/vol1/fastq/SRR602/008/SRR6028168/SRR6028168_2.fastq.gz
19272639_SF07.dna	Cohort 1	Healthy men	Metagenomics	ftp.sra.ebi.ac.uk/vol1/fastq/SRR602/009/SRR6028169/SRR6028169_1.fastq.gz;ftp.sra.ebi.ac.uk/vol1/fastq/SRR602/009/SRR6028169/SRR6028169_2.fastq.gz
19272639_SF08.dna	Cohort 1	Healthy men	Metagenomics	ftp.sra.ebi.ac.uk/vol1/fastq/SRR602/000/SRR6028170/SRR6028170_1.fastq.gz;ftp.sra.ebi.ac.uk/vol1/fastq/SRR602/000/SRR6028170/SRR6028170_2.fastq.gz
19498608_SF05.dna	Cohort 1	Healthy men	Metagenomics	ftp.sra.ebi.ac.uk/vol1/fastq/SRR605/006/SRR6054586/SRR6054586_1.fastq.gz;ftp.sra.ebi.ac.uk/vol1/fastq/SRR605/006/SRR6054586/SRR6054586_2.fastq.gz
19498608_SF06.dna	Cohort 1	Healthy men	Metagenomics	ftp.sra.ebi.ac.uk/vol1/fastq/SRR605/004/SRR6054584/SRR6054584_1.fastq.gz;ftp.sra.ebi.ac.uk/vol1/fastq/SRR605/004/SRR6054584/SRR6054584_2.fastq.gz
19498608_SF07.dna	Cohort 1	Healthy men	Metagenomics	ftp.sra.ebi.ac.uk/vol1/fastq/SRR605/006/SRR6054536/SRR6054536_1.fastq.gz;ftp.sra.ebi.ac.uk/vol1/fastq/SRR605/006/SRR6054536/SRR6054536_2.fastq.gz
19498608_SF08.dna	Cohort 1	Healthy men	Metagenomics	ftp.sra.ebi.ac.uk/vol1/fastq/SRR605/009/SRR6054669/SRR6054669_1.fastq.gz;ftp.sra.ebi.ac.uk/vol1/fastq/SRR605/009/SRR6054669/SRR6054669_2.fastq.gz
19517140_SF05.dna	Cohort 1	Healthy men	Metagenomics	ftp.sra.ebi.ac.uk/vol1/fastq/SRR605/002/SRR6054462/SRR6054462_1.fastq.gz;ftp.sra.ebi.ac.uk/vol1/fastq/SRR605/002/SRR6054462/SRR6054462_2.fastq.gz
19517140_SF06.dna	Cohort 1	Healthy men	Metagenomics	ftp.sra.ebi.ac.uk/vol1/fastq/SRR605/002/SRR6054622/SRR6054622_1.fastq.gz;ftp.sra.ebi.ac.uk/vol1/fastq/SRR605/002/SRR6054622/SRR6054622_2.fastq.gz
19517140_SF07.dna	Cohort 1	Healthy men	Metagenomics	ftp.sra.ebi.ac.uk/vol1/fastq/SRR605/001/SRR6054581/SRR6054581_1.fastq.gz;ftp.sra.ebi.ac.uk/vol1/fastq/SRR605/001/SRR6054581/SRR6054581_2.fastq.gz
19517140_SF08.dna	Cohort 1	Healthy men	Metagenomics	ftp.sra.ebi.ac.uk/vol1/fastq/SRR605/000/SRR6054580/SRR6054580_1.fastq.gz;ftp.sra.ebi.ac.uk/vol1/fastq/SRR605/000/SRR6054580/SRR6054580_2.fastq.gz
19702233_SF05.dna	Cohort 1	Healthy men	Metagenomics	ftp.sra.ebi.ac.uk/vol1/fastq/SRR605/003/SRR6054583/SRR6054583_1.fastq.gz;ftp.sra.ebi.ac.uk/vol1/fastq/SRR605/003/SRR6054583/SRR6054583_2.fastq.gz
19702233_SF06.dna	Cohort 1	Healthy men	Metagenomics	ftp.sra.ebi.ac.uk/vol1/fastq/SRR605/002/SRR6054582/SRR6054582_1.fastq.gz;ftp.sra.ebi.ac.uk/vol1/fastq/SRR605/002/SRR6054582/SRR6054582_2.fastq.gz
19702233_SF07.dna	Cohort 1	Healthy men	Metagenomics	ftp.sra.ebi.ac.uk/vol1/fastq/SRR605/007/SRR6054577/SRR6054577_1.fastq.gz;ftp.sra.ebi.ac.uk/vol1/fastq/SRR605/007/SRR6054577/SRR6054577_2.fastq.gz
19702233_SF08.dna	Cohort 1	Healthy men	Metagenomics	ftp.sra.ebi.ac.uk/vol1/fastq/SRR605/006/SRR6054576/SRR6054576_1.fastq.gz;ftp.sra.ebi.ac.uk/vol1/fastq/SRR605/006/SRR6054576/SRR6054576_2.fastq.gz
19745900_SF05.dna	Cohort 1	Healthy men	Metagenomics	ftp.sra.ebi.ac.uk/vol1/fastq/SRR605/009/SRR6054579/SRR6054579_1.fastq.gz;ftp.sra.ebi.ac.uk/vol1/fastq/SRR605/009/SRR6054579/SRR6054579_2.fastq.gz
19745900_SF06.dna	Cohort 1	Healthy men	Metagenomics	ftp.sra.ebi.ac.uk/vol1/fastq/SRR605/008/SRR6054578/SRR6054578_1.fastq.gz;ftp.sra.ebi.ac.uk/vol1/fastq/SRR605/008/SRR6054578/SRR6054578_2.fastq.gz
19745900_SF07.dna	Cohort 1	Healthy men	Metagenomics	ftp.sra.ebi.ac.uk/vol1/fastq/SRR605/005/SRR6054575/SRR6054575_1.fastq.gz;ftp.sra.ebi.ac.uk/vol1/fastq/SRR605/005/SRR6054575/SRR6054575_2.fastq.gz
19745900_SF08.dna	Cohort 1	Healthy men	Metagenomics	ftp.sra.ebi.ac.uk/vol1/fastq/SRR605/004/SRR6054574/SRR6054574_1.fastq.gz;ftp.sra.ebi.ac.uk/vol1/fastq/SRR605/004/SRR6054574/SRR6054574_2.fastq.gz
19966838_SF05.dna	Cohort 1	Healthy men	Metagenomics	ftp.sra.ebi.ac.uk/vol1/fastq/SRR605/004/SRR6054544/SRR6054544_1.fastq.gz;ftp.sra.ebi.ac.uk/vol1/fastq/SRR605/004/SRR6054544/SRR6054544_2.fastq.gz
19966838_SF06.dna	Cohort 1	Healthy men	Metagenomics	ftp.sra.ebi.ac.uk/vol1/fastq/SRR605/005/SRR6054545/SRR6054545_1.fastq.gz;ftp.sra.ebi.ac.uk/vol1/fastq/SRR605/005/SRR6054545/SRR6054545_2.fastq.gz
19966838_SF07.dna	Cohort 1	Healthy men	Metagenomics	ftp.sra.ebi.ac.uk/vol1/fastq/SRR605/006/SRR6054546/SRR6054546_1.fastq.gz;ftp.sra.ebi.ac.uk/vol1/fastq/SRR605/006/SRR6054546/SRR6054546_2.fastq.gz
19966838_SF08.dna	Cohort 1	Healthy men	Metagenomics	ftp.sra.ebi.ac.uk/vol1/fastq/SRR605/005/SRR6054505/SRR6054505_1.fastq.gz;ftp.sra.ebi.ac.uk/vol1/fastq/SRR605/005/SRR6054505/SRR6054505_2.fastq.gz
20037920_SF05.dna	Cohort 1	Healthy men	Metagenomics	ftp.sra.ebi.ac.uk/vol1/fastq/SRR605/000/SRR6054500/SRR6054500_1.fastq.gz;ftp.sra.ebi.ac.uk/vol1/fastq/SRR605/000/SRR6054500/SRR6054500_2.fastq.gz
20037920_SF06.dna	Cohort 1	Healthy men	Metagenomics	ftp.sra.ebi.ac.uk/vol1/fastq/SRR605/009/SRR6054499/SRR6054499_1.fastq.gz;ftp.sra.ebi.ac.uk/vol1/fastq/SRR605/009/SRR6054499/SRR6054499_2.fastq.gz
20037920_SF07.dna	Cohort 1	Healthy men	Metagenomics	ftp.sra.ebi.ac.uk/vol1/fastq/SRR605/008/SRR6054498/SRR6054498_1.fastq.gz;ftp.sra.ebi.ac.uk/vol1/fastq/SRR605/008/SRR6054498/SRR6054498_2.fastq.gz
20037920_SF08.dna	Cohort 1	Healthy men	Metagenomics	ftp.sra.ebi.ac.uk/vol1/fastq/SRR605/007/SRR6054507/SRR6054507_1.fastq.gz;ftp.sra.ebi.ac.uk/vol1/fastq/SRR605/007/SRR6054507/SRR6054507_2.fastq.gz
20192639_SF05.dna	Cohort 1	Healthy men	Metagenomics	ftp.sra.ebi.ac.uk/vol1/fastq/SRR605/008/SRR6054468/SRR6054468_1.fastq.gz;ftp.sra.ebi.ac.uk/vol1/fastq/SRR605/008/SRR6054468/SRR6054468_2.fastq.gz
20192639_SF06.dna	Cohort 1	Healthy men	Metagenomics	ftp.sra.ebi.ac.uk/vol1/fastq/SRR605/001/SRR6054471/SRR6054471_1.fastq.gz;ftp.sra.ebi.ac.uk/vol1/fastq/SRR605/001/SRR6054471/SRR6054471_2.fastq.gz
20192639_SF07.dna	Cohort 1	Healthy men	Metagenomics	ftp.sra.ebi.ac.uk/vol1/fastq/SRR605/002/SRR6054472/SRR6054472_1.fastq.gz;ftp.sra.ebi.ac.uk/vol1/fastq/SRR605/002/SRR6054472/SRR6054472_2.fastq.gz
20192639_SF08.dna	Cohort 1	Healthy men	Metagenomics	ftp.sra.ebi.ac.uk/vol1/fastq/SRR605/005/SRR6054435/SRR6054435_1.fastq.gz;ftp.sra.ebi.ac.uk/vol1/fastq/SRR605/005/SRR6054435/SRR6054435_2.fastq.gz
30293054_SF05.dna	Cohort 1	Healthy men	Metagenomics	ftp.sra.ebi.ac.uk/vol1/fastq/SRR605/004/SRR6054654/SRR6054654_1.fastq.gz;ftp.sra.ebi.ac.uk/vol1/fastq/SRR605/004/SRR6054654/SRR6054654_2.fastq.gz
30293054_SF06.dna	Cohort 1	Healthy men	Metagenomics	ftp.sra.ebi.ac.uk/vol1/fastq/SRR605/003/SRR6054653/SRR6054653_1.fastq.gz;ftp.sra.ebi.ac.uk/vol1/fastq/SRR605/003/SRR6054653/SRR6054653_2.fastq.gz
30293054_SF07.dna	Cohort 1	Healthy men	Metagenomics	ftp.sra.ebi.ac.uk/vol1/fastq/SRR605/002/SRR6054652/SRR6054652_1.fastq.gz;ftp.sra.ebi.ac.uk/vol1/fastq/SRR605/002/SRR6054652/SRR6054652_2.fastq.gz
30293054_SF08.dna	Cohort 1	Healthy men	Metagenomics	ftp.sra.ebi.ac.uk/vol1/fastq/SRR605/001/SRR6054651/SRR6054651_1.fastq.gz;ftp.sra.ebi.ac.uk/vol1/fastq/SRR605/001/SRR6054651/SRR6054651_2.fastq.gz
30629079_SF05.dna	Cohort 1	Healthy men	Metagenomics	ftp.sra.ebi.ac.uk/vol1/fastq/SRR605/003/SRR6054433/SRR6054433_1.fastq.gz;ftp.sra.ebi.ac.uk/vol1/fastq/SRR605/003/SRR6054433/SRR6054433_2.fastq.gz
30629079_SF06.dna	Cohort 1	Healthy men	Metagenomics	ftp.sra.ebi.ac.uk/vol1/fastq/SRR605/003/SRR6054513/SRR6054513_1.fastq.gz;ftp.sra.ebi.ac.uk/vol1/fastq/SRR605/003/SRR6054513/SRR6054513_2.fastq.gz
30629079_SF07.dna	Cohort 1	Healthy men	Metagenomics	ftp.sra.ebi.ac.uk/vol1/fastq/SRR605/002/SRR6054512/SRR6054512_1.fastq.gz;ftp.sra.ebi.ac.uk/vol1/fastq/SRR605/002/SRR6054512/SRR6054512_2.fastq.gz
30629079_SF08.dna	Cohort 1	Healthy men	Metagenomics	ftp.sra.ebi.ac.uk/vol1/fastq/SRR605/005/SRR6054515/SRR6054515_1.fastq.gz;ftp.sra.ebi.ac.uk/vol1/fastq/SRR605/005/SRR6054515/SRR6054515_2.fastq.gz
30733891_SF05.dna	Cohort 1	Healthy men	Metagenomics	ftp.sra.ebi.ac.uk/vol1/fastq/SRR605/004/SRR6054514/SRR6054514_1.fastq.gz;ftp.sra.ebi.ac.uk/vol1/fastq/SRR605/004/SRR6054514/SRR6054514_2.fastq.gz
30733891_SF06.dna	Cohort 1	Healthy men	Metagenomics	ftp.sra.ebi.ac.uk/vol1/fastq/SRR605/007/SRR6054627/SRR6054627_1.fastq.gz;ftp.sra.ebi.ac.uk/vol1/fastq/SRR605/007/SRR6054627/SRR6054627_2.fastq.gz
30733891_SF07.dna	Cohort 1	Healthy men	Metagenomics	ftp.sra.ebi.ac.uk/vol1/fastq/SRR605/007/SRR6054617/SRR6054617_1.fastq.gz;ftp.sra.ebi.ac.uk/vol1/fastq/SRR605/007/SRR6054617/SRR6054617_2.fastq.gz
30733891_SF08.dna	Cohort 1	Healthy men	Metagenomics	ftp.sra.ebi.ac.uk/vol1/fastq/SRR605/001/SRR6054511/SRR6054511_1.fastq.gz;ftp.sra.ebi.ac.uk/vol1/fastq/SRR605/001/SRR6054511/SRR6054511_2.fastq.gz
30756617_SF05.dna	Cohort 1	Healthy men	Metagenomics	ftp.sra.ebi.ac.uk/vol1/fastq/SRR605/000/SRR6054510/SRR6054510_1.fastq.gz;ftp.sra.ebi.ac.uk/vol1/fastq/SRR605/000/SRR6054510/SRR6054510_2.fastq.gz
30756617_SF06.dna	Cohort 1	Healthy men	Metagenomics	ftp.sra.ebi.ac.uk/vol1/fastq/SRR605/004/SRR6054534/SRR6054534_1.fastq.gz;ftp.sra.ebi.ac.uk/vol1/fastq/SRR605/004/SRR6054534/SRR6054534_2.fastq.gz
30756617_SF07.dna	Cohort 1	Healthy men	Metagenomics	ftp.sra.ebi.ac.uk/vol1/fastq/SRR605/001/SRR6054701/SRR6054701_1.fastq.gz;ftp.sra.ebi.ac.uk/vol1/fastq/SRR605/001/SRR6054701/SRR6054701_2.fastq.gz
30756617_SF08.dna	Cohort 1	Healthy men	Metagenomics	ftp.sra.ebi.ac.uk/vol1/fastq/SRR605/000/SRR6054570/SRR6054570_1.fastq.gz;ftp.sra.ebi.ac.uk/vol1/fastq/SRR605/000/SRR6054570/SRR6054570_2.fastq.gz
30826086_SF05.dna	Cohort 1	Healthy men	Metagenomics	ftp.sra.ebi.ac.uk/vol1/fastq/SRR605/003/SRR6054573/SRR6054573_1.fastq.gz;ftp.sra.ebi.ac.uk/vol1/fastq/SRR605/003/SRR6054573/SRR6054573_2.fastq.gz
30826086_SF06.dna	Cohort 1	Healthy men	Metagenomics	ftp.sra.ebi.ac.uk/vol1/fastq/SRR605/006/SRR6054566/SRR6054566_1.fastq.gz;ftp.sra.ebi.ac.uk/vol1/fastq/SRR605/006/SRR6054566/SRR6054566_2.fastq.gz
30826086_SF07.dna	Cohort 1	Healthy men	Metagenomics	ftp.sra.ebi.ac.uk/vol1/fastq/SRR605/007/SRR6054567/SRR6054567_1.fastq.gz;ftp.sra.ebi.ac.uk/vol1/fastq/SRR605/007/SRR6054567/SRR6054567_2.fastq.gz
30826086_SF08.dna	Cohort 1	Healthy men	Metagenomics	ftp.sra.ebi.ac.uk/vol1/fastq/SRR605/008/SRR6054568/SRR6054568_1.fastq.gz;ftp.sra.ebi.ac.uk/vol1/fastq/SRR605/008/SRR6054568/SRR6054568_2.fastq.gz
40006207_SF05.dna	Cohort 1	Healthy men	Metagenomics	ftp.sra.ebi.ac.uk/vol1/fastq/SRR605/006/SRR6054596/SRR6054596_1.fastq.gz;ftp.sra.ebi.ac.uk/vol1/fastq/SRR605/006/SRR6054596/SRR6054596_2.fastq.gz
40006207_SF06.dna	Cohort 1	Healthy men	Metagenomics	ftp.sra.ebi.ac.uk/vol1/fastq/SRR605/002/SRR6054602/SRR6054602_1.fastq.gz;ftp.sra.ebi.ac.uk/vol1/fastq/SRR605/002/SRR6054602/SRR6054602_2.fastq.gz
40006207_SF07.dna	Cohort 1	Healthy men	Metagenomics	ftp.sra.ebi.ac.uk/vol1/fastq/SRR605/001/SRR6054641/SRR6054641_1.fastq.gz;ftp.sra.ebi.ac.uk/vol1/fastq/SRR605/001/SRR6054641/SRR6054641_2.fastq.gz
40006207_SF08.dna	Cohort 1	Healthy men	Metagenomics	ftp.sra.ebi.ac.uk/vol1/fastq/SRR605/002/SRR6054642/SRR6054642_1.fastq.gz;ftp.sra.ebi.ac.uk/vol1/fastq/SRR605/002/SRR6054642/SRR6054642_2.fastq.gz
40179385_SF05.dna	Cohort 1	Healthy men	Metagenomics	ftp.sra.ebi.ac.uk/vol1/fastq/SRR605/003/SRR6054673/SRR6054673_1.fastq.gz;ftp.sra.ebi.ac.uk/vol1/fastq/SRR605/003/SRR6054673/SRR6054673_2.fastq.gz
40179385_SF06.dna	Cohort 1	Healthy men	Metagenomics	ftp.sra.ebi.ac.uk/vol1/fastq/SRR605/002/SRR6054672/SRR6054672_1.fastq.gz;ftp.sra.ebi.ac.uk/vol1/fastq/SRR605/002/SRR6054672/SRR6054672_2.fastq.gz
40179385_SF07.dna	Cohort 1	Healthy men	Metagenomics	ftp.sra.ebi.ac.uk/vol1/fastq/SRR605/005/SRR6054675/SRR6054675_1.fastq.gz;ftp.sra.ebi.ac.uk/vol1/fastq/SRR605/005/SRR6054675/SRR6054675_2.fastq.gz
40179385_SF08.dna	Cohort 1	Healthy men	Metagenomics	ftp.sra.ebi.ac.uk/vol1/fastq/SRR605/004/SRR6054674/SRR6054674_1.fastq.gz;ftp.sra.ebi.ac.uk/vol1/fastq/SRR605/004/SRR6054674/SRR6054674_2.fastq.gz
40262354_SF05.dna	Cohort 1	Healthy men	Metagenomics	ftp.sra.ebi.ac.uk/vol1/fastq/SRR605/005/SRR6054685/SRR6054685_1.fastq.gz;ftp.sra.ebi.ac.uk/vol1/fastq/SRR605/005/SRR6054685/SRR6054685_2.fastq.gz
40262354_SF06.dna	Cohort 1	Healthy men	Metagenomics	ftp.sra.ebi.ac.uk/vol1/fastq/SRR605/004/SRR6054684/SRR6054684_1.fastq.gz;ftp.sra.ebi.ac.uk/vol1/fastq/SRR605/004/SRR6054684/SRR6054684_2.fastq.gz
40262354_SF07.dna	Cohort 1	Healthy men	Metagenomics	ftp.sra.ebi.ac.uk/vol1/fastq/SRR605/002/SRR6054422/SRR6054422_1.fastq.gz;ftp.sra.ebi.ac.uk/vol1/fastq/SRR605/002/SRR6054422/SRR6054422_2.fastq.gz
40262354_SF08.dna	Cohort 1	Healthy men	Metagenomics	ftp.sra.ebi.ac.uk/vol1/fastq/SRR605/003/SRR6054423/SRR6054423_1.fastq.gz;ftp.sra.ebi.ac.uk/vol1/fastq/SRR605/003/SRR6054423/SRR6054423_2.fastq.gz
40531258_SF05.dna	Cohort 1	Healthy men	Metagenomics	ftp.sra.ebi.ac.uk/vol1/fastq/SRR605/004/SRR6054454/SRR6054454_1.fastq.gz;ftp.sra.ebi.ac.uk/vol1/fastq/SRR605/004/SRR6054454/SRR6054454_2.fastq.gz
40531258_SF06.dna	Cohort 1	Healthy men	Metagenomics	ftp.sra.ebi.ac.uk/vol1/fastq/SRR605/003/SRR6054453/SRR6054453_1.fastq.gz;ftp.sra.ebi.ac.uk/vol1/fastq/SRR605/003/SRR6054453/SRR6054453_2.fastq.gz
40531258_SF07.dna	Cohort 1	Healthy men	Metagenomics	ftp.sra.ebi.ac.uk/vol1/fastq/SRR605/002/SRR6054452/SRR6054452_1.fastq.gz;ftp.sra.ebi.ac.uk/vol1/fastq/SRR605/002/SRR6054452/SRR6054452_2.fastq.gz
40531258_SF08.dna	Cohort 1	Healthy men	Metagenomics	ftp.sra.ebi.ac.uk/vol1/fastq/SRR605/001/SRR6054481/SRR6054481_1.fastq.gz;ftp.sra.ebi.ac.uk/vol1/fastq/SRR605/001/SRR6054481/SRR6054481_2.fastq.gz
40550164_SF05.dna	Cohort 1	Healthy men	Metagenomics	ftp.sra.ebi.ac.uk/vol1/fastq/SRR605/002/SRR6054482/SRR6054482_1.fastq.gz;ftp.sra.ebi.ac.uk/vol1/fastq/SRR605/002/SRR6054482/SRR6054482_2.fastq.gz
40550164_SF06.dna	Cohort 1	Healthy men	Metagenomics	ftp.sra.ebi.ac.uk/vol1/fastq/SRR605/009/SRR6054479/SRR6054479_1.fastq.gz;ftp.sra.ebi.ac.uk/vol1/fastq/SRR605/009/SRR6054479/SRR6054479_2.fastq.gz
40550164_SF07.dna	Cohort 1	Healthy men	Metagenomics	ftp.sra.ebi.ac.uk/vol1/fastq/SRR605/000/SRR6054480/SRR6054480_1.fastq.gz;ftp.sra.ebi.ac.uk/vol1/fastq/SRR605/000/SRR6054480/SRR6054480_2.fastq.gz
40550164_SF08.dna	Cohort 1	Healthy men	Metagenomics	ftp.sra.ebi.ac.uk/vol1/fastq/SRR605/005/SRR6054485/SRR6054485_1.fastq.gz;ftp.sra.ebi.ac.uk/vol1/fastq/SRR605/005/SRR6054485/SRR6054485_2.fastq.gz
50466110_SF05.dna	Cohort 1	Healthy men	Metagenomics	ftp.sra.ebi.ac.uk/vol1/fastq/SRR605/009/SRR6054629/SRR6054629_1.fastq.gz;ftp.sra.ebi.ac.uk/vol1/fastq/SRR605/009/SRR6054629/SRR6054629_2.fastq.gz
50466110_SF06.dna	Cohort 1	Healthy men	Metagenomics	ftp.sra.ebi.ac.uk/vol1/fastq/SRR605/000/SRR6054630/SRR6054630_1.fastq.gz;ftp.sra.ebi.ac.uk/vol1/fastq/SRR605/000/SRR6054630/SRR6054630_2.fastq.gz
50466110_SF07.dna	Cohort 1	Healthy men	Metagenomics	ftp.sra.ebi.ac.uk/vol1/fastq/SRR605/001/SRR6054631/SRR6054631_1.fastq.gz;ftp.sra.ebi.ac.uk/vol1/fastq/SRR605/001/SRR6054631/SRR6054631_2.fastq.gz
50466110_SF08.dna	Cohort 1	Healthy men	Metagenomics	ftp.sra.ebi.ac.uk/vol1/fastq/SRR605/002/SRR6054632/SRR6054632_1.fastq.gz;ftp.sra.ebi.ac.uk/vol1/fastq/SRR605/002/SRR6054632/SRR6054632_2.fastq.gz
50492523_SF05.dna	Cohort 1	Healthy men	Metagenomics	ftp.sra.ebi.ac.uk/vol1/fastq/SRR605/003/SRR6054633/SRR6054633_1.fastq.gz;ftp.sra.ebi.ac.uk/vol1/fastq/SRR605/003/SRR6054633/SRR6054633_2.fastq.gz
50492523_SF06.dna	Cohort 1	Healthy men	Metagenomics	ftp.sra.ebi.ac.uk/vol1/fastq/SRR605/004/SRR6054634/SRR6054634_1.fastq.gz;ftp.sra.ebi.ac.uk/vol1/fastq/SRR605/004/SRR6054634/SRR6054634_2.fastq.gz
50492523_SF07.dna	Cohort 1	Healthy men	Metagenomics	ftp.sra.ebi.ac.uk/vol1/fastq/SRR605/005/SRR6054635/SRR6054635_1.fastq.gz;ftp.sra.ebi.ac.uk/vol1/fastq/SRR605/005/SRR6054635/SRR6054635_2.fastq.gz
50492523_SF08.dna	Cohort 1	Healthy men	Metagenomics	ftp.sra.ebi.ac.uk/vol1/fastq/SRR605/006/SRR6054636/SRR6054636_1.fastq.gz;ftp.sra.ebi.ac.uk/vol1/fastq/SRR605/006/SRR6054636/SRR6054636_2.fastq.gz
50682950_SF05.dna	Cohort 1	Healthy men	Metagenomics	ftp.sra.ebi.ac.uk/vol1/fastq/SRR605/003/SRR6054623/SRR6054623_1.fastq.gz;ftp.sra.ebi.ac.uk/vol1/fastq/SRR605/003/SRR6054623/SRR6054623_2.fastq.gz
50682950_SF06.dna	Cohort 1	Healthy men	Metagenomics	ftp.sra.ebi.ac.uk/vol1/fastq/SRR605/000/SRR6054620/SRR6054620_1.fastq.gz;ftp.sra.ebi.ac.uk/vol1/fastq/SRR605/000/SRR6054620/SRR6054620_2.fastq.gz
50682950_SF07.dna	Cohort 1	Healthy men	Metagenomics	ftp.sra.ebi.ac.uk/vol1/fastq/SRR605/004/SRR6054704/SRR6054704_1.fastq.gz;ftp.sra.ebi.ac.uk/vol1/fastq/SRR605/004/SRR6054704/SRR6054704_2.fastq.gz
50682950_SF08.dna	Cohort 1	Healthy men	Metagenomics	ftp.sra.ebi.ac.uk/vol1/fastq/SRR605/005/SRR6054705/SRR6054705_1.fastq.gz;ftp.sra.ebi.ac.uk/vol1/fastq/SRR605/005/SRR6054705/SRR6054705_2.fastq.gz
50694555_SF05.dna	Cohort 1	Healthy men	Metagenomics	ftp.sra.ebi.ac.uk/vol1/fastq/SRR605/002/SRR6054702/SRR6054702_1.fastq.gz;ftp.sra.ebi.ac.uk/vol1/fastq/SRR605/002/SRR6054702/SRR6054702_2.fastq.gz
50694555_SF06.dna	Cohort 1	Healthy men	Metagenomics	ftp.sra.ebi.ac.uk/vol1/fastq/SRR605/003/SRR6054703/SRR6054703_1.fastq.gz;ftp.sra.ebi.ac.uk/vol1/fastq/SRR605/003/SRR6054703/SRR6054703_2.fastq.gz
50694555_SF07.dna	Cohort 1	Healthy men	Metagenomics	ftp.sra.ebi.ac.uk/vol1/fastq/SRR605/007/SRR6054417/SRR6054417_1.fastq.gz;ftp.sra.ebi.ac.uk/vol1/fastq/SRR605/007/SRR6054417/SRR6054417_2.fastq.gz
50694555_SF08.dna	Cohort 1	Healthy men	Metagenomics	ftp.sra.ebi.ac.uk/vol1/fastq/SRR605/008/SRR6054418/SRR6054418_1.fastq.gz;ftp.sra.ebi.ac.uk/vol1/fastq/SRR605/008/SRR6054418/SRR6054418_2.fastq.gz
60148502_SF05.dna	Cohort 1	Healthy men	Metagenomics	ftp.sra.ebi.ac.uk/vol1/fastq/SRR605/003/SRR6054603/SRR6054603_1.fastq.gz;ftp.sra.ebi.ac.uk/vol1/fastq/SRR605/003/SRR6054603/SRR6054603_2.fastq.gz
60148502_SF06.dna	Cohort 1	Healthy men	Metagenomics	ftp.sra.ebi.ac.uk/vol1/fastq/SRR605/005/SRR6054645/SRR6054645_1.fastq.gz;ftp.sra.ebi.ac.uk/vol1/fastq/SRR605/005/SRR6054645/SRR6054645_2.fastq.gz
60148502_SF07.dna	Cohort 1	Healthy men	Metagenomics	ftp.sra.ebi.ac.uk/vol1/fastq/SRR605/007/SRR6054597/SRR6054597_1.fastq.gz;ftp.sra.ebi.ac.uk/vol1/fastq/SRR605/007/SRR6054597/SRR6054597_2.fastq.gz
60148502_SF08.dna	Cohort 1	Healthy men	Metagenomics	ftp.sra.ebi.ac.uk/vol1/fastq/SRR605/002/SRR6054442/SRR6054442_1.fastq.gz;ftp.sra.ebi.ac.uk/vol1/fastq/SRR605/002/SRR6054442/SRR6054442_2.fastq.gz
60238506_SF05.dna	Cohort 1	Healthy men	Metagenomics	ftp.sra.ebi.ac.uk/vol1/fastq/SRR605/001/SRR6054421/SRR6054421_1.fastq.gz;ftp.sra.ebi.ac.uk/vol1/fastq/SRR605/001/SRR6054421/SRR6054421_2.fastq.gz
60238506_SF06.dna	Cohort 1	Healthy men	Metagenomics	ftp.sra.ebi.ac.uk/vol1/fastq/SRR605/004/SRR6054624/SRR6054624_1.fastq.gz;ftp.sra.ebi.ac.uk/vol1/fastq/SRR605/004/SRR6054624/SRR6054624_2.fastq.gz
60238506_SF07.dna	Cohort 1	Healthy men	Metagenomics	ftp.sra.ebi.ac.uk/vol1/fastq/SRR605/007/SRR6054557/SRR6054557_1.fastq.gz;ftp.sra.ebi.ac.uk/vol1/fastq/SRR605/007/SRR6054557/SRR6054557_2.fastq.gz
60238506_SF08.dna	Cohort 1	Healthy men	Metagenomics	ftp.sra.ebi.ac.uk/vol1/fastq/SRR605/008/SRR6054558/SRR6054558_1.fastq.gz;ftp.sra.ebi.ac.uk/vol1/fastq/SRR605/008/SRR6054558/SRR6054558_2.fastq.gz
60338620_SF05.dna	Cohort 1	Healthy men	Metagenomics	ftp.sra.ebi.ac.uk/vol1/fastq/SRR605/005/SRR6054555/SRR6054555_1.fastq.gz;ftp.sra.ebi.ac.uk/vol1/fastq/SRR605/005/SRR6054555/SRR6054555_2.fastq.gz
60338620_SF06.dna	Cohort 1	Healthy men	Metagenomics	ftp.sra.ebi.ac.uk/vol1/fastq/SRR605/006/SRR6054556/SRR6054556_1.fastq.gz;ftp.sra.ebi.ac.uk/vol1/fastq/SRR605/006/SRR6054556/SRR6054556_2.fastq.gz
60338620_SF07.dna	Cohort 1	Healthy men	Metagenomics	ftp.sra.ebi.ac.uk/vol1/fastq/SRR605/006/SRR6054696/SRR6054696_1.fastq.gz;ftp.sra.ebi.ac.uk/vol1/fastq/SRR605/006/SRR6054696/SRR6054696_2.fastq.gz
60338620_SF08.dna	Cohort 1	Healthy men	Metagenomics	ftp.sra.ebi.ac.uk/vol1/fastq/SRR605/009/SRR6054699/SRR6054699_1.fastq.gz;ftp.sra.ebi.ac.uk/vol1/fastq/SRR605/009/SRR6054699/SRR6054699_2.fastq.gz
70059005_SF05.dna	Cohort 1	Healthy men	Metagenomics	ftp.sra.ebi.ac.uk/vol1/fastq/SRR605/003/SRR6054473/SRR6054473_1.fastq.gz;ftp.sra.ebi.ac.uk/vol1/fastq/SRR605/003/SRR6054473/SRR6054473_2.fastq.gz
70059005_SF06.dna	Cohort 1	Healthy men	Metagenomics	ftp.sra.ebi.ac.uk/vol1/fastq/SRR605/008/SRR6054648/SRR6054648_1.fastq.gz;ftp.sra.ebi.ac.uk/vol1/fastq/SRR605/008/SRR6054648/SRR6054648_2.fastq.gz
70059005_SF07.dna	Cohort 1	Healthy men	Metagenomics	ftp.sra.ebi.ac.uk/vol1/fastq/SRR645/003/SRR6451753/SRR6451753_1.fastq.gz;ftp.sra.ebi.ac.uk/vol1/fastq/SRR645/003/SRR6451753/SRR6451753_2.fastq.gz
70059005_SF08.dna	Cohort 1	Healthy men	Metagenomics	ftp.sra.ebi.ac.uk/vol1/fastq/SRR645/002/SRR6451752/SRR6451752_1.fastq.gz;ftp.sra.ebi.ac.uk/vol1/fastq/SRR645/002/SRR6451752/SRR6451752_2.fastq.gz
70572554_SF05.dna	Cohort 1	Healthy men	Metagenomics	ftp.sra.ebi.ac.uk/vol1/fastq/SRR645/006/SRR6451726/SRR6451726_1.fastq.gz;ftp.sra.ebi.ac.uk/vol1/fastq/SRR645/006/SRR6451726/SRR6451726_2.fastq.gz
70572554_SF06.dna	Cohort 1	Healthy men	Metagenomics	ftp.sra.ebi.ac.uk/vol1/fastq/SRR645/003/SRR6451733/SRR6451733_1.fastq.gz;ftp.sra.ebi.ac.uk/vol1/fastq/SRR645/003/SRR6451733/SRR6451733_2.fastq.gz
70572554_SF07.dna	Cohort 1	Healthy men	Metagenomics	ftp.sra.ebi.ac.uk/vol1/fastq/SRR645/002/SRR6451732/SRR6451732_1.fastq.gz;ftp.sra.ebi.ac.uk/vol1/fastq/SRR645/002/SRR6451732/SRR6451732_2.fastq.gz
70572554_SF08.dna	Cohort 1	Healthy men	Metagenomics	ftp.sra.ebi.ac.uk/vol1/fastq/SRR645/000/SRR6451830/SRR6451830_1.fastq.gz;ftp.sra.ebi.ac.uk/vol1/fastq/SRR645/000/SRR6451830/SRR6451830_2.fastq.gz
70636351_SF05.dna	Cohort 1	Healthy men	Metagenomics	ftp.sra.ebi.ac.uk/vol1/fastq/SRR645/004/SRR6451824/SRR6451824_1.fastq.gz;ftp.sra.ebi.ac.uk/vol1/fastq/SRR645/004/SRR6451824/SRR6451824_2.fastq.gz
70636351_SF06.dna	Cohort 1	Healthy men	Metagenomics	ftp.sra.ebi.ac.uk/vol1/fastq/SRR645/003/SRR6451823/SRR6451823_1.fastq.gz;ftp.sra.ebi.ac.uk/vol1/fastq/SRR645/003/SRR6451823/SRR6451823_2.fastq.gz
70636351_SF07.dna	Cohort 1	Healthy men	Metagenomics	ftp.sra.ebi.ac.uk/vol1/fastq/SRR645/002/SRR6451822/SRR6451822_1.fastq.gz;ftp.sra.ebi.ac.uk/vol1/fastq/SRR645/002/SRR6451822/SRR6451822_2.fastq.gz
70636351_SF08.dna	Cohort 1	Healthy men	Metagenomics	ftp.sra.ebi.ac.uk/vol1/fastq/SRR645/001/SRR6451821/SRR6451821_1.fastq.gz;ftp.sra.ebi.ac.uk/vol1/fastq/SRR645/001/SRR6451821/SRR6451821_2.fastq.gz
70863791_SF05.dna	Cohort 1	Healthy men	Metagenomics	ftp.sra.ebi.ac.uk/vol1/fastq/SRR645/007/SRR6451807/SRR6451807_1.fastq.gz;ftp.sra.ebi.ac.uk/vol1/fastq/SRR645/007/SRR6451807/SRR6451807_2.fastq.gz
70863791_SF06.dna	Cohort 1	Healthy men	Metagenomics	ftp.sra.ebi.ac.uk/vol1/fastq/SRR645/002/SRR6451812/SRR6451812_1.fastq.gz;ftp.sra.ebi.ac.uk/vol1/fastq/SRR645/002/SRR6451812/SRR6451812_2.fastq.gz
70863791_SF07.dna	Cohort 1	Healthy men	Metagenomics	ftp.sra.ebi.ac.uk/vol1/fastq/SRR645/003/SRR6451813/SRR6451813_1.fastq.gz;ftp.sra.ebi.ac.uk/vol1/fastq/SRR645/003/SRR6451813/SRR6451813_2.fastq.gz
70863791_SF08.dna	Cohort 1	Healthy men	Metagenomics	ftp.sra.ebi.ac.uk/vol1/fastq/SRR645/000/SRR6451810/SRR6451810_1.fastq.gz;ftp.sra.ebi.ac.uk/vol1/fastq/SRR645/000/SRR6451810/SRR6451810_2.fastq.gz
70995736_SF05.dna	Cohort 1	Healthy men	Metagenomics	ftp.sra.ebi.ac.uk/vol1/fastq/SRR645/001/SRR6451811/SRR6451811_1.fastq.gz;ftp.sra.ebi.ac.uk/vol1/fastq/SRR645/001/SRR6451811/SRR6451811_2.fastq.gz
70995736_SF06.dna	Cohort 1	Healthy men	Metagenomics	ftp.sra.ebi.ac.uk/vol1/fastq/SRR645/004/SRR6451804/SRR6451804_1.fastq.gz;ftp.sra.ebi.ac.uk/vol1/fastq/SRR645/004/SRR6451804/SRR6451804_2.fastq.gz
70995736_SF07.dna	Cohort 1	Healthy men	Metagenomics	ftp.sra.ebi.ac.uk/vol1/fastq/SRR645/005/SRR6451805/SRR6451805_1.fastq.gz;ftp.sra.ebi.ac.uk/vol1/fastq/SRR645/005/SRR6451805/SRR6451805_2.fastq.gz
70995736_SF08.dna	Cohort 1	Healthy men	Metagenomics	ftp.sra.ebi.ac.uk/vol1/fastq/SRR645/007/SRR6451797/SRR6451797_1.fastq.gz;ftp.sra.ebi.ac.uk/vol1/fastq/SRR645/007/SRR6451797/SRR6451797_2.fastq.gz
71382449_SF05.dna	Cohort 1	Healthy men	Metagenomics	ftp.sra.ebi.ac.uk/vol1/fastq/SRR645/000/SRR6451790/SRR6451790_1.fastq.gz;ftp.sra.ebi.ac.uk/vol1/fastq/SRR645/000/SRR6451790/SRR6451790_2.fastq.gz
71382449_SF06.dna	Cohort 1	Healthy men	Metagenomics	ftp.sra.ebi.ac.uk/vol1/fastq/SRR645/001/SRR6451791/SRR6451791_1.fastq.gz;ftp.sra.ebi.ac.uk/vol1/fastq/SRR645/001/SRR6451791/SRR6451791_2.fastq.gz
71382449_SF07.dna	Cohort 1	Healthy men	Metagenomics	ftp.sra.ebi.ac.uk/vol1/fastq/SRR645/002/SRR6451792/SRR6451792_1.fastq.gz;ftp.sra.ebi.ac.uk/vol1/fastq/SRR645/002/SRR6451792/SRR6451792_2.fastq.gz
71382449_SF08.dna	Cohort 1	Healthy men	Metagenomics	ftp.sra.ebi.ac.uk/vol1/fastq/SRR645/003/SRR6451793/SRR6451793_1.fastq.gz;ftp.sra.ebi.ac.uk/vol1/fastq/SRR645/003/SRR6451793/SRR6451793_2.fastq.gz
71429144_SF05.dna	Cohort 1	Healthy men	Metagenomics	ftp.sra.ebi.ac.uk/vol1/fastq/SRR645/006/SRR6451786/SRR6451786_1.fastq.gz;ftp.sra.ebi.ac.uk/vol1/fastq/SRR645/006/SRR6451786/SRR6451786_2.fastq.gz
71429144_SF06.dna	Cohort 1	Healthy men	Metagenomics	ftp.sra.ebi.ac.uk/vol1/fastq/SRR645/007/SRR6451787/SRR6451787_1.fastq.gz;ftp.sra.ebi.ac.uk/vol1/fastq/SRR645/007/SRR6451787/SRR6451787_2.fastq.gz
71429144_SF07.dna	Cohort 1	Healthy men	Metagenomics	ftp.sra.ebi.ac.uk/vol1/fastq/SRR645/008/SRR6451788/SRR6451788_1.fastq.gz;ftp.sra.ebi.ac.uk/vol1/fastq/SRR645/008/SRR6451788/SRR6451788_2.fastq.gz
71429144_SF08.dna	Cohort 1	Healthy men	Metagenomics	ftp.sra.ebi.ac.uk/vol1/fastq/SRR645/009/SRR6451789/SRR6451789_1.fastq.gz;ftp.sra.ebi.ac.uk/vol1/fastq/SRR645/009/SRR6451789/SRR6451789_2.fastq.gz
71705246_SF05.dna	Cohort 1	Healthy men	Metagenomics	ftp.sra.ebi.ac.uk/vol1/fastq/SRR645/009/SRR6451739/SRR6451739_1.fastq.gz;ftp.sra.ebi.ac.uk/vol1/fastq/SRR645/009/SRR6451739/SRR6451739_2.fastq.gz
71705246_SF06.dna	Cohort 1	Healthy men	Metagenomics	ftp.sra.ebi.ac.uk/vol1/fastq/SRR645/006/SRR6451736/SRR6451736_1.fastq.gz;ftp.sra.ebi.ac.uk/vol1/fastq/SRR645/006/SRR6451736/SRR6451736_2.fastq.gz
71705246_SF07.dna	Cohort 1	Healthy men	Metagenomics	ftp.sra.ebi.ac.uk/vol1/fastq/SRR645/007/SRR6451737/SRR6451737_1.fastq.gz;ftp.sra.ebi.ac.uk/vol1/fastq/SRR645/007/SRR6451737/SRR6451737_2.fastq.gz
71705246_SF08.dna	Cohort 1	Healthy men	Metagenomics	ftp.sra.ebi.ac.uk/vol1/fastq/SRR645/004/SRR6451734/SRR6451734_1.fastq.gz;ftp.sra.ebi.ac.uk/vol1/fastq/SRR645/004/SRR6451734/SRR6451734_2.fastq.gz
71936712_SF05.dna	Cohort 1	Healthy men	Metagenomics	ftp.sra.ebi.ac.uk/vol1/fastq/SRR645/008/SRR6451758/SRR6451758_1.fastq.gz;ftp.sra.ebi.ac.uk/vol1/fastq/SRR645/008/SRR6451758/SRR6451758_2.fastq.gz
71936712_SF06.dna	Cohort 1	Healthy men	Metagenomics	ftp.sra.ebi.ac.uk/vol1/fastq/SRR645/009/SRR6451759/SRR6451759_1.fastq.gz;ftp.sra.ebi.ac.uk/vol1/fastq/SRR645/009/SRR6451759/SRR6451759_2.fastq.gz
71936712_SF07.dna	Cohort 1	Healthy men	Metagenomics	ftp.sra.ebi.ac.uk/vol1/fastq/SRR645/000/SRR6451760/SRR6451760_1.fastq.gz;ftp.sra.ebi.ac.uk/vol1/fastq/SRR645/000/SRR6451760/SRR6451760_2.fastq.gz
71936712_SF08.dna	Cohort 1	Healthy men	Metagenomics	ftp.sra.ebi.ac.uk/vol1/fastq/SRR645/001/SRR6451761/SRR6451761_1.fastq.gz;ftp.sra.ebi.ac.uk/vol1/fastq/SRR645/001/SRR6451761/SRR6451761_2.fastq.gz
72111792_SF05.dna	Cohort 1	Healthy men	Metagenomics	ftp.sra.ebi.ac.uk/vol1/fastq/SRR645/006/SRR6451756/SRR6451756_1.fastq.gz;ftp.sra.ebi.ac.uk/vol1/fastq/SRR645/006/SRR6451756/SRR6451756_2.fastq.gz
72111792_SF06.dna	Cohort 1	Healthy men	Metagenomics	ftp.sra.ebi.ac.uk/vol1/fastq/SRR645/007/SRR6451757/SRR6451757_1.fastq.gz;ftp.sra.ebi.ac.uk/vol1/fastq/SRR645/007/SRR6451757/SRR6451757_2.fastq.gz
72111792_SF07.dna	Cohort 1	Healthy men	Metagenomics	ftp.sra.ebi.ac.uk/vol1/fastq/SRR645/002/SRR6451762/SRR6451762_1.fastq.gz;ftp.sra.ebi.ac.uk/vol1/fastq/SRR645/002/SRR6451762/SRR6451762_2.fastq.gz
72111792_SF08.dna	Cohort 1	Healthy men	Metagenomics	ftp.sra.ebi.ac.uk/vol1/fastq/SRR645/003/SRR6451763/SRR6451763_1.fastq.gz;ftp.sra.ebi.ac.uk/vol1/fastq/SRR645/003/SRR6451763/SRR6451763_2.fastq.gz
72164642_SF05.dna	Cohort 1	Healthy men	Metagenomics	ftp.sra.ebi.ac.uk/vol1/fastq/SRR645/007/SRR6451777/SRR6451777_1.fastq.gz;ftp.sra.ebi.ac.uk/vol1/fastq/SRR645/007/SRR6451777/SRR6451777_2.fastq.gz
72164642_SF06.dna	Cohort 1	Healthy men	Metagenomics	ftp.sra.ebi.ac.uk/vol1/fastq/SRR645/006/SRR6451776/SRR6451776_1.fastq.gz;ftp.sra.ebi.ac.uk/vol1/fastq/SRR645/006/SRR6451776/SRR6451776_2.fastq.gz
72164642_SF07.dna	Cohort 1	Healthy men	Metagenomics	ftp.sra.ebi.ac.uk/vol1/fastq/SRR645/005/SRR6451775/SRR6451775_1.fastq.gz;ftp.sra.ebi.ac.uk/vol1/fastq/SRR645/005/SRR6451775/SRR6451775_2.fastq.gz
72164642_SF08.dna	Cohort 1	Healthy men	Metagenomics	ftp.sra.ebi.ac.uk/vol1/fastq/SRR645/004/SRR6451774/SRR6451774_1.fastq.gz;ftp.sra.ebi.ac.uk/vol1/fastq/SRR645/004/SRR6451774/SRR6451774_2.fastq.gz
C3001C10	Cohort 2	CD	Metagenomics	ftp.sra.ebi.ac.uk/vol1/fastq/SRR594/002/SRR5947852/SRR5947852_1.fastq.gz;ftp.sra.ebi.ac.uk/vol1/fastq/SRR594/002/SRR5947852/SRR5947852_2.fastq.gz
C3001C5	Cohort 2	CD	Metagenomics	ftp.sra.ebi.ac.uk/vol1/fastq/SRR594/006/SRR5947826/SRR5947826_1.fastq.gz;ftp.sra.ebi.ac.uk/vol1/fastq/SRR594/006/SRR5947826/SRR5947826_2.fastq.gz
C3001C9	Cohort 2	CD	Metagenomics	ftp.sra.ebi.ac.uk/vol1/fastq/SRR594/006/SRR5947876/SRR5947876_1.fastq.gz;ftp.sra.ebi.ac.uk/vol1/fastq/SRR594/006/SRR5947876/SRR5947876_2.fastq.gz
C3002C1	Cohort 2	CD	Metagenomics	ftp.sra.ebi.ac.uk/vol1/fastq/SRR594/002/SRR5947832/SRR5947832_1.fastq.gz;ftp.sra.ebi.ac.uk/vol1/fastq/SRR594/002/SRR5947832/SRR5947832_2.fastq.gz
C3002C6	Cohort 2	CD	Metagenomics	ftp.sra.ebi.ac.uk/vol1/fastq/SRR594/003/SRR5947883/SRR5947883_1.fastq.gz;ftp.sra.ebi.ac.uk/vol1/fastq/SRR594/003/SRR5947883/SRR5947883_2.fastq.gz
C3002C7	Cohort 2	CD	Metagenomics	ftp.sra.ebi.ac.uk/vol1/fastq/SRR594/004/SRR5947854/SRR5947854_1.fastq.gz;ftp.sra.ebi.ac.uk/vol1/fastq/SRR594/004/SRR5947854/SRR5947854_2.fastq.gz
C3003C3	Cohort 2	UC	Metagenomics	ftp.sra.ebi.ac.uk/vol1/fastq/SRR594/003/SRR5947823/SRR5947823_1.fastq.gz;ftp.sra.ebi.ac.uk/vol1/fastq/SRR594/003/SRR5947823/SRR5947823_2.fastq.gz
C3003C5	Cohort 2	UC	Metagenomics	ftp.sra.ebi.ac.uk/vol1/fastq/SRR594/009/SRR5947849/SRR5947849_1.fastq.gz;ftp.sra.ebi.ac.uk/vol1/fastq/SRR594/009/SRR5947849/SRR5947849_2.fastq.gz
C3003C7	Cohort 2	UC	Metagenomics	ftp.sra.ebi.ac.uk/vol1/fastq/SRR594/008/SRR5947808/SRR5947808_1.fastq.gz;ftp.sra.ebi.ac.uk/vol1/fastq/SRR594/008/SRR5947808/SRR5947808_2.fastq.gz
C3004C3	Cohort 2	UC	Metagenomics	ftp.sra.ebi.ac.uk/vol1/fastq/SRR594/008/SRR5947878/SRR5947878_1.fastq.gz;ftp.sra.ebi.ac.uk/vol1/fastq/SRR594/008/SRR5947878/SRR5947878_2.fastq.gz
C3004C5	Cohort 2	UC	Metagenomics	ftp.sra.ebi.ac.uk/vol1/fastq/SRR594/002/SRR5947882/SRR5947882_1.fastq.gz;ftp.sra.ebi.ac.uk/vol1/fastq/SRR594/002/SRR5947882/SRR5947882_2.fastq.gz
C3004C6	Cohort 2	UC	Metagenomics	ftp.sra.ebi.ac.uk/vol1/fastq/SRR594/007/SRR5947867/SRR5947867_1.fastq.gz;ftp.sra.ebi.ac.uk/vol1/fastq/SRR594/007/SRR5947867/SRR5947867_2.fastq.gz
C3005C2	Cohort 2	UC	Metagenomics	ftp.sra.ebi.ac.uk/vol1/fastq/SRR594/007/SRR5947857/SRR5947857_1.fastq.gz;ftp.sra.ebi.ac.uk/vol1/fastq/SRR594/007/SRR5947857/SRR5947857_2.fastq.gz
C3005C5	Cohort 2	UC	Metagenomics	ftp.sra.ebi.ac.uk/vol1/fastq/SRR594/008/SRR5947848/SRR5947848_1.fastq.gz;ftp.sra.ebi.ac.uk/vol1/fastq/SRR594/008/SRR5947848/SRR5947848_2.fastq.gz
C3005C6	Cohort 2	UC	Metagenomics	ftp.sra.ebi.ac.uk/vol1/fastq/SRR594/006/SRR5947866/SRR5947866_1.fastq.gz;ftp.sra.ebi.ac.uk/vol1/fastq/SRR594/006/SRR5947866/SRR5947866_2.fastq.gz
C3006C1	Cohort 2	UC	Metagenomics	ftp.sra.ebi.ac.uk/vol1/fastq/SRR594/009/SRR5947869/SRR5947869_1.fastq.gz;ftp.sra.ebi.ac.uk/vol1/fastq/SRR594/009/SRR5947869/SRR5947869_2.fastq.gz
C3006C2	Cohort 2	UC	Metagenomics	ftp.sra.ebi.ac.uk/vol1/fastq/SRR594/004/SRR5947884/SRR5947884_1.fastq.gz;ftp.sra.ebi.ac.uk/vol1/fastq/SRR594/004/SRR5947884/SRR5947884_2.fastq.gz
C3006C4	Cohort 2	UC	Metagenomics	ftp.sra.ebi.ac.uk/vol1/fastq/SRR594/000/SRR5947880/SRR5947880_1.fastq.gz;ftp.sra.ebi.ac.uk/vol1/fastq/SRR594/000/SRR5947880/SRR5947880_2.fastq.gz
C3007C2	Cohort 2	CD	Metagenomics	ftp.sra.ebi.ac.uk/vol1/fastq/SRR594/005/SRR5947875/SRR5947875_1.fastq.gz;ftp.sra.ebi.ac.uk/vol1/fastq/SRR594/005/SRR5947875/SRR5947875_2.fastq.gz
C3008C1	Cohort 2	CD	Metagenomics	ftp.sra.ebi.ac.uk/vol1/fastq/SRR594/001/SRR5947851/SRR5947851_1.fastq.gz;ftp.sra.ebi.ac.uk/vol1/fastq/SRR594/001/SRR5947851/SRR5947851_2.fastq.gz
E5001C1	Cohort 2	CD	Metagenomics	ftp.sra.ebi.ac.uk/vol1/fastq/SRR594/004/SRR5947814/SRR5947814_1.fastq.gz;ftp.sra.ebi.ac.uk/vol1/fastq/SRR594/004/SRR5947814/SRR5947814_2.fastq.gz
E5001C2	Cohort 2	CD	Metagenomics	ftp.sra.ebi.ac.uk/vol1/fastq/SRR594/007/SRR5947817/SRR5947817_1.fastq.gz;ftp.sra.ebi.ac.uk/vol1/fastq/SRR594/007/SRR5947817/SRR5947817_2.fastq.gz
E5001C4	Cohort 2	CD	Metagenomics	ftp.sra.ebi.ac.uk/vol1/fastq/SRR594/005/SRR5947835/SRR5947835_1.fastq.gz;ftp.sra.ebi.ac.uk/vol1/fastq/SRR594/005/SRR5947835/SRR5947835_2.fastq.gz
E5001C7	Cohort 2	CD	Metagenomics	ftp.sra.ebi.ac.uk/vol1/fastq/SRR594/000/SRR5947870/SRR5947870_1.fastq.gz;ftp.sra.ebi.ac.uk/vol1/fastq/SRR594/000/SRR5947870/SRR5947870_2.fastq.gz
E5001C8	Cohort 2	CD	Metagenomics	ftp.sra.ebi.ac.uk/vol1/fastq/SRR594/004/SRR5947844/SRR5947844_1.fastq.gz;ftp.sra.ebi.ac.uk/vol1/fastq/SRR594/004/SRR5947844/SRR5947844_2.fastq.gz
E5001C9	Cohort 2	CD	Metagenomics	ftp.sra.ebi.ac.uk/vol1/fastq/SRR594/006/SRR5947856/SRR5947856_1.fastq.gz;ftp.sra.ebi.ac.uk/vol1/fastq/SRR594/006/SRR5947856/SRR5947856_2.fastq.gz
E5002C2	Cohort 2	nonIBD	Metagenomics	ftp.sra.ebi.ac.uk/vol1/fastq/SRR594/001/SRR5947831/SRR5947831_1.fastq.gz;ftp.sra.ebi.ac.uk/vol1/fastq/SRR594/001/SRR5947831/SRR5947831_2.fastq.gz
E5002C4	Cohort 2	nonIBD	Metagenomics	ftp.sra.ebi.ac.uk/vol1/fastq/SRR594/004/SRR5947864/SRR5947864_1.fastq.gz;ftp.sra.ebi.ac.uk/vol1/fastq/SRR594/004/SRR5947864/SRR5947864_2.fastq.gz
E5002C5	Cohort 2	nonIBD	Metagenomics	ftp.sra.ebi.ac.uk/vol1/fastq/SRR594/008/SRR5947828/SRR5947828_1.fastq.gz;ftp.sra.ebi.ac.uk/vol1/fastq/SRR594/008/SRR5947828/SRR5947828_2.fastq.gz
E5002C6	Cohort 2	nonIBD	Metagenomics	ftp.sra.ebi.ac.uk/vol1/fastq/SRR594/001/SRR5947871/SRR5947871_1.fastq.gz;ftp.sra.ebi.ac.uk/vol1/fastq/SRR594/001/SRR5947871/SRR5947871_2.fastq.gz
E5004C2	Cohort 2	UC	Metagenomics	ftp.sra.ebi.ac.uk/vol1/fastq/SRR594/000/SRR5947860/SRR5947860_1.fastq.gz;ftp.sra.ebi.ac.uk/vol1/fastq/SRR594/000/SRR5947860/SRR5947860_2.fastq.gz
E5006C1	Cohort 2	CD	Metagenomics	ftp.sra.ebi.ac.uk/vol1/fastq/SRR594/009/SRR5947859/SRR5947859_1.fastq.gz;ftp.sra.ebi.ac.uk/vol1/fastq/SRR594/009/SRR5947859/SRR5947859_2.fastq.gz
E5006C2	Cohort 2	CD	Metagenomics	ftp.sra.ebi.ac.uk/vol1/fastq/SRR594/004/SRR5947874/SRR5947874_1.fastq.gz;ftp.sra.ebi.ac.uk/vol1/fastq/SRR594/004/SRR5947874/SRR5947874_2.fastq.gz
E5008C3	Cohort 2	UC	Metagenomics	ftp.sra.ebi.ac.uk/vol1/fastq/SRR594/003/SRR5947843/SRR5947843_1.fastq.gz;ftp.sra.ebi.ac.uk/vol1/fastq/SRR594/003/SRR5947843/SRR5947843_2.fastq.gz
H4001C10	Cohort 2	CD	Metagenomics	ftp.sra.ebi.ac.uk/vol1/fastq/SRR594/003/SRR5947853/SRR5947853_1.fastq.gz;ftp.sra.ebi.ac.uk/vol1/fastq/SRR594/003/SRR5947853/SRR5947853_2.fastq.gz
H4001C4	Cohort 2	CD	Metagenomics	ftp.sra.ebi.ac.uk/vol1/fastq/SRR594/008/SRR5947818/SRR5947818_1.fastq.gz;ftp.sra.ebi.ac.uk/vol1/fastq/SRR594/008/SRR5947818/SRR5947818_2.fastq.gz
H4001C6	Cohort 2	CD	Metagenomics	ftp.sra.ebi.ac.uk/vol1/fastq/SRR594/003/SRR5947863/SRR5947863_1.fastq.gz;ftp.sra.ebi.ac.uk/vol1/fastq/SRR594/003/SRR5947863/SRR5947863_2.fastq.gz
H4001C9	Cohort 2	CD	Metagenomics	ftp.sra.ebi.ac.uk/vol1/fastq/SRR594/009/SRR5947839/SRR5947839_1.fastq.gz;ftp.sra.ebi.ac.uk/vol1/fastq/SRR594/009/SRR5947839/SRR5947839_2.fastq.gz
H4004C2	Cohort 2	CD	Metagenomics	ftp.sra.ebi.ac.uk/vol1/fastq/SRR594/000/SRR5947830/SRR5947830_1.fastq.gz;ftp.sra.ebi.ac.uk/vol1/fastq/SRR594/000/SRR5947830/SRR5947830_2.fastq.gz
H4006C3	Cohort 2	CD	Metagenomics	ftp.sra.ebi.ac.uk/vol1/fastq/SRR594/002/SRR5947842/SRR5947842_1.fastq.gz;ftp.sra.ebi.ac.uk/vol1/fastq/SRR594/002/SRR5947842/SRR5947842_2.fastq.gz
H4006C4	Cohort 2	CD	Metagenomics	ftp.sra.ebi.ac.uk/vol1/fastq/SRR594/007/SRR5947847/SRR5947847_1.fastq.gz;ftp.sra.ebi.ac.uk/vol1/fastq/SRR594/007/SRR5947847/SRR5947847_2.fastq.gz
H4008C1	Cohort 2	nonIBD	Metagenomics	ftp.sra.ebi.ac.uk/vol1/fastq/SRR594/002/SRR5947872/SRR5947872_1.fastq.gz;ftp.sra.ebi.ac.uk/vol1/fastq/SRR594/002/SRR5947872/SRR5947872_2.fastq.gz
H4008C2	Cohort 2	nonIBD	Metagenomics	ftp.sra.ebi.ac.uk/vol1/fastq/SRR594/009/SRR5947879/SRR5947879_1.fastq.gz;ftp.sra.ebi.ac.uk/vol1/fastq/SRR594/009/SRR5947879/SRR5947879_2.fastq.gz
H4008C3	Cohort 2	nonIBD	Metagenomics	ftp.sra.ebi.ac.uk/vol1/fastq/SRR594/000/SRR5947810/SRR5947810_1.fastq.gz;ftp.sra.ebi.ac.uk/vol1/fastq/SRR594/000/SRR5947810/SRR5947810_2.fastq.gz
H4009C1	Cohort 2	nonIBD	Metagenomics	ftp.sra.ebi.ac.uk/vol1/fastq/SRR594/000/SRR5947850/SRR5947850_1.fastq.gz;ftp.sra.ebi.ac.uk/vol1/fastq/SRR594/000/SRR5947850/SRR5947850_2.fastq.gz
H4009C2	Cohort 2	nonIBD	Metagenomics	ftp.sra.ebi.ac.uk/vol1/fastq/SRR594/005/SRR5947845/SRR5947845_1.fastq.gz;ftp.sra.ebi.ac.uk/vol1/fastq/SRR594/005/SRR5947845/SRR5947845_2.fastq.gz
H4009C3	Cohort 2	nonIBD	Metagenomics	ftp.sra.ebi.ac.uk/vol1/fastq/SRR594/002/SRR5947822/SRR5947822_1.fastq.gz;ftp.sra.ebi.ac.uk/vol1/fastq/SRR594/002/SRR5947822/SRR5947822_2.fastq.gz
H4010C1	Cohort 2	UC	Metagenomics	ftp.sra.ebi.ac.uk/vol1/fastq/SRR594/006/SRR5947846/SRR5947846_1.fastq.gz;ftp.sra.ebi.ac.uk/vol1/fastq/SRR594/006/SRR5947846/SRR5947846_2.fastq.gz
M2008C12	Cohort 2	CD	Metagenomics	ftp.sra.ebi.ac.uk/vol1/fastq/SRR594/008/SRR5947858/SRR5947858_1.fastq.gz;ftp.sra.ebi.ac.uk/vol1/fastq/SRR594/008/SRR5947858/SRR5947858_2.fastq.gz
M2008C14	Cohort 2	CD	Metagenomics	ftp.sra.ebi.ac.uk/vol1/fastq/SRR594/007/SRR5947877/SRR5947877_1.fastq.gz;ftp.sra.ebi.ac.uk/vol1/fastq/SRR594/007/SRR5947877/SRR5947877_2.fastq.gz
M2008C8	Cohort 2	CD	Metagenomics	ftp.sra.ebi.ac.uk/vol1/fastq/SRR594/005/SRR5947815/SRR5947815_1.fastq.gz;ftp.sra.ebi.ac.uk/vol1/fastq/SRR594/005/SRR5947815/SRR5947815_2.fastq.gz
M2014C11	Cohort 2	CD	Metagenomics	ftp.sra.ebi.ac.uk/vol1/fastq/SRR594/000/SRR5947840/SRR5947840_1.fastq.gz;ftp.sra.ebi.ac.uk/vol1/fastq/SRR594/000/SRR5947840/SRR5947840_2.fastq.gz
M2014C3	Cohort 2	CD	Metagenomics	ftp.sra.ebi.ac.uk/vol1/fastq/SRR594/002/SRR5947812/SRR5947812_1.fastq.gz;ftp.sra.ebi.ac.uk/vol1/fastq/SRR594/002/SRR5947812/SRR5947812_2.fastq.gz
M2014C6	Cohort 2	CD	Metagenomics	ftp.sra.ebi.ac.uk/vol1/fastq/SRR594/009/SRR5947809/SRR5947809_1.fastq.gz;ftp.sra.ebi.ac.uk/vol1/fastq/SRR594/009/SRR5947809/SRR5947809_2.fastq.gz
M2014C8	Cohort 2	CD	Metagenomics	ftp.sra.ebi.ac.uk/vol1/fastq/SRR594/005/SRR5947865/SRR5947865_1.fastq.gz;ftp.sra.ebi.ac.uk/vol1/fastq/SRR594/005/SRR5947865/SRR5947865_2.fastq.gz
M2014C9	Cohort 2	CD	Metagenomics	ftp.sra.ebi.ac.uk/vol1/fastq/SRR594/007/SRR5947827/SRR5947827_1.fastq.gz;ftp.sra.ebi.ac.uk/vol1/fastq/SRR594/007/SRR5947827/SRR5947827_2.fastq.gz
M2021C1	Cohort 2	CD	Metagenomics	ftp.sra.ebi.ac.uk/vol1/fastq/SRR594/003/SRR5947813/SRR5947813_1.fastq.gz;ftp.sra.ebi.ac.uk/vol1/fastq/SRR594/003/SRR5947813/SRR5947813_2.fastq.gz
M2021C2	Cohort 2	CD	Metagenomics	ftp.sra.ebi.ac.uk/vol1/fastq/SRR594/006/SRR5947816/SRR5947816_1.fastq.gz;ftp.sra.ebi.ac.uk/vol1/fastq/SRR594/006/SRR5947816/SRR5947816_2.fastq.gz
M2021C3	Cohort 2	CD	Metagenomics	ftp.sra.ebi.ac.uk/vol1/fastq/SRR594/003/SRR5947833/SRR5947833_1.fastq.gz;ftp.sra.ebi.ac.uk/vol1/fastq/SRR594/003/SRR5947833/SRR5947833_2.fastq.gz
M2021C5	Cohort 2	CD	Metagenomics	ftp.sra.ebi.ac.uk/vol1/fastq/SRR594/008/SRR5947868/SRR5947868_1.fastq.gz;ftp.sra.ebi.ac.uk/vol1/fastq/SRR594/008/SRR5947868/SRR5947868_2.fastq.gz
M2024C1	Cohort 2	UC	Metagenomics	ftp.sra.ebi.ac.uk/vol1/fastq/SRR594/004/SRR5947834/SRR5947834_1.fastq.gz;ftp.sra.ebi.ac.uk/vol1/fastq/SRR594/004/SRR5947834/SRR5947834_2.fastq.gz
M2025C1	Cohort 2	CD	Metagenomics	ftp.sra.ebi.ac.uk/vol1/fastq/SRR594/001/SRR5947821/SRR5947821_1.fastq.gz;ftp.sra.ebi.ac.uk/vol1/fastq/SRR594/001/SRR5947821/SRR5947821_2.fastq.gz
M2025C2	Cohort 2	CD	Metagenomics	ftp.sra.ebi.ac.uk/vol1/fastq/SRR594/005/SRR5947825/SRR5947825_1.fastq.gz;ftp.sra.ebi.ac.uk/vol1/fastq/SRR594/005/SRR5947825/SRR5947825_2.fastq.gz
M2025C3	Cohort 2	CD	Metagenomics	ftp.sra.ebi.ac.uk/vol1/fastq/SRR594/009/SRR5947829/SRR5947829_1.fastq.gz;ftp.sra.ebi.ac.uk/vol1/fastq/SRR594/009/SRR5947829/SRR5947829_2.fastq.gz
M2025C4	Cohort 2	CD	Metagenomics	ftp.sra.ebi.ac.uk/vol1/fastq/SRR594/003/SRR5947873/SRR5947873_1.fastq.gz;ftp.sra.ebi.ac.uk/vol1/fastq/SRR594/003/SRR5947873/SRR5947873_2.fastq.gz
M2025C7	Cohort 2	CD	Metagenomics	ftp.sra.ebi.ac.uk/vol1/fastq/SRR594/007/SRR5947807/SRR5947807_1.fastq.gz;ftp.sra.ebi.ac.uk/vol1/fastq/SRR594/007/SRR5947807/SRR5947807_2.fastq.gz
M2026C1	Cohort 2	UC	Metagenomics	ftp.sra.ebi.ac.uk/vol1/fastq/SRR594/009/SRR5947819/SRR5947819_1.fastq.gz;ftp.sra.ebi.ac.uk/vol1/fastq/SRR594/009/SRR5947819/SRR5947819_2.fastq.gz
M2026C2	Cohort 2	UC	Metagenomics	ftp.sra.ebi.ac.uk/vol1/fastq/SRR594/007/SRR5947837/SRR5947837_1.fastq.gz;ftp.sra.ebi.ac.uk/vol1/fastq/SRR594/007/SRR5947837/SRR5947837_2.fastq.gz
M2026C3	Cohort 2	UC	Metagenomics	ftp.sra.ebi.ac.uk/vol1/fastq/SRR594/001/SRR5947861/SRR5947861_1.fastq.gz;ftp.sra.ebi.ac.uk/vol1/fastq/SRR594/001/SRR5947861/SRR5947861_2.fastq.gz
M2026C4	Cohort 2	UC	Metagenomics	ftp.sra.ebi.ac.uk/vol1/fastq/SRR594/004/SRR5947824/SRR5947824_1.fastq.gz;ftp.sra.ebi.ac.uk/vol1/fastq/SRR594/004/SRR5947824/SRR5947824_2.fastq.gz
M2026C7	Cohort 2	UC	Metagenomics	ftp.sra.ebi.ac.uk/vol1/fastq/SRR594/001/SRR5947881/SRR5947881_1.fastq.gz;ftp.sra.ebi.ac.uk/vol1/fastq/SRR594/001/SRR5947881/SRR5947881_2.fastq.gz
M2027C1	Cohort 2	CD	Metagenomics	ftp.sra.ebi.ac.uk/vol1/fastq/SRR594/006/SRR5947836/SRR5947836_1.fastq.gz;ftp.sra.ebi.ac.uk/vol1/fastq/SRR594/006/SRR5947836/SRR5947836_2.fastq.gz
M2027C2	Cohort 2	CD	Metagenomics	ftp.sra.ebi.ac.uk/vol1/fastq/SRR594/002/SRR5947862/SRR5947862_1.fastq.gz;ftp.sra.ebi.ac.uk/vol1/fastq/SRR594/002/SRR5947862/SRR5947862_2.fastq.gz
M2027C3	Cohort 2	CD	Metagenomics	ftp.sra.ebi.ac.uk/vol1/fastq/SRR594/005/SRR5947855/SRR5947855_1.fastq.gz;ftp.sra.ebi.ac.uk/vol1/fastq/SRR594/005/SRR5947855/SRR5947855_2.fastq.gz
M2027C5	Cohort 2	CD	Metagenomics	ftp.sra.ebi.ac.uk/vol1/fastq/SRR594/001/SRR5947841/SRR5947841_1.fastq.gz;ftp.sra.ebi.ac.uk/vol1/fastq/SRR594/001/SRR5947841/SRR5947841_2.fastq.gz
M2027C6	Cohort 2	CD	Metagenomics	ftp.sra.ebi.ac.uk/vol1/fastq/SRR594/001/SRR5947811/SRR5947811_1.fastq.gz;ftp.sra.ebi.ac.uk/vol1/fastq/SRR594/001/SRR5947811/SRR5947811_2.fastq.gz
M2028C1	Cohort 2	CD	Metagenomics	ftp.sra.ebi.ac.uk/vol1/fastq/SRR594/008/SRR5947838/SRR5947838_1.fastq.gz;ftp.sra.ebi.ac.uk/vol1/fastq/SRR594/008/SRR5947838/SRR5947838_2.fastq.gz
M2039C1	Cohort 2	nonIBD	Metagenomics	ftp.sra.ebi.ac.uk/vol1/fastq/SRR594/000/SRR5947820/SRR5947820_1.fastq.gz;ftp.sra.ebi.ac.uk/vol1/fastq/SRR594/000/SRR5947820/SRR5947820_2.fastq.gz
Faece-BQ23	Cohort 3	Before FOLFOX	Metagenomics	ftp.sra.ebi.ac.uk/vol1/fastq/SRR775/004/SRR7750034/SRR7750034_1.fastq.gz;ftp.sra.ebi.ac.uk/vol1/fastq/SRR775/004/SRR7750034/SRR7750034_2.fastq.gz
Faece-BQ2	Cohort 3	Before FOLFOX	Metagenomics	ftp.sra.ebi.ac.uk/vol1/fastq/SRR775/007/SRR7750037/SRR7750037_1.fastq.gz;ftp.sra.ebi.ac.uk/vol1/fastq/SRR775/007/SRR7750037/SRR7750037_2.fastq.gz
Faece-BQ12	Cohort 3	Before FOLFOX	Metagenomics	ftp.sra.ebi.ac.uk/vol1/fastq/SRR775/008/SRR7750038/SRR7750038_1.fastq.gz;ftp.sra.ebi.ac.uk/vol1/fastq/SRR775/008/SRR7750038/SRR7750038_2.fastq.gz
Faece-BQ17	Cohort 3	Before FOLFOX	Metagenomics	ftp.sra.ebi.ac.uk/vol1/fastq/SRR775/009/SRR7750039/SRR7750039_1.fastq.gz;ftp.sra.ebi.ac.uk/vol1/fastq/SRR775/009/SRR7750039/SRR7750039_2.fastq.gz
Faece-BQ27	Cohort 3	Before FOLFOX	Metagenomics	ftp.sra.ebi.ac.uk/vol1/fastq/SRR775/002/SRR7750042/SRR7750042_1.fastq.gz;ftp.sra.ebi.ac.uk/vol1/fastq/SRR775/002/SRR7750042/SRR7750042_2.fastq.gz
Faece-BQ28	Cohort 3	Before FOLFOX	Metagenomics	ftp.sra.ebi.ac.uk/vol1/fastq/SRR775/003/SRR7750043/SRR7750043_1.fastq.gz;ftp.sra.ebi.ac.uk/vol1/fastq/SRR775/003/SRR7750043/SRR7750043_2.fastq.gz
Faece-BQ30	Cohort 3	Before FOLFOX	Metagenomics	ftp.sra.ebi.ac.uk/vol1/fastq/SRR775/001/SRR7750061/SRR7750061_1.fastq.gz;ftp.sra.ebi.ac.uk/vol1/fastq/SRR775/001/SRR7750061/SRR7750061_2.fastq.gz
Faece-BQ31	Cohort 3	Before FOLFOX	Metagenomics	ftp.sra.ebi.ac.uk/vol1/fastq/SRR775/002/SRR7750062/SRR7750062_1.fastq.gz;ftp.sra.ebi.ac.uk/vol1/fastq/SRR775/002/SRR7750062/SRR7750062_2.fastq.gz
Faece-BQ33	Cohort 3	Before FOLFOX	Metagenomics	ftp.sra.ebi.ac.uk/vol1/fastq/SRR775/003/SRR7750063/SRR7750063_1.fastq.gz;ftp.sra.ebi.ac.uk/vol1/fastq/SRR775/003/SRR7750063/SRR7750063_2.fastq.gz
Faece-BQ38	Cohort 3	Before FOLFOX	Metagenomics	ftp.sra.ebi.ac.uk/vol1/fastq/SRR775/005/SRR7750065/SRR7750065_1.fastq.gz;ftp.sra.ebi.ac.uk/vol1/fastq/SRR775/005/SRR7750065/SRR7750065_2.fastq.gz
Faece-BQ40	Cohort 3	Before FOLFOX	Metagenomics	ftp.sra.ebi.ac.uk/vol1/fastq/SRR775/006/SRR7750066/SRR7750066_1.fastq.gz;ftp.sra.ebi.ac.uk/vol1/fastq/SRR775/006/SRR7750066/SRR7750066_2.fastq.gz
Faece-BQ41	Cohort 3	Before FOLFOX	Metagenomics	ftp.sra.ebi.ac.uk/vol1/fastq/SRR775/007/SRR7750067/SRR7750067_1.fastq.gz;ftp.sra.ebi.ac.uk/vol1/fastq/SRR775/007/SRR7750067/SRR7750067_2.fastq.gz
Faece-BQ43	Cohort 3	Before FOLFOX	Metagenomics	ftp.sra.ebi.ac.uk/vol1/fastq/SRR775/008/SRR7750068/SRR7750068_1.fastq.gz;ftp.sra.ebi.ac.uk/vol1/fastq/SRR775/008/SRR7750068/SRR7750068_2.fastq.gz
Faece-BQ45	Cohort 3	Before FOLFOX	Metagenomics	ftp.sra.ebi.ac.uk/vol1/fastq/SRR775/009/SRR7750069/SRR7750069_1.fastq.gz;ftp.sra.ebi.ac.uk/vol1/fastq/SRR775/009/SRR7750069/SRR7750069_2.fastq.gz
Faece-BQ46	Cohort 3	Before FOLFOX	Metagenomics	ftp.sra.ebi.ac.uk/vol1/fastq/SRR775/000/SRR7750070/SRR7750070_1.fastq.gz;ftp.sra.ebi.ac.uk/vol1/fastq/SRR775/000/SRR7750070/SRR7750070_2.fastq.gz
Faece-BQ69	Cohort 3	Before FOLFOX	Metagenomics	ftp.sra.ebi.ac.uk/vol1/fastq/SRR775/001/SRR7750081/SRR7750081_1.fastq.gz;ftp.sra.ebi.ac.uk/vol1/fastq/SRR775/001/SRR7750081/SRR7750081_2.fastq.gz
Faece-BQ65	Cohort 3	Before FOLFOX	Metagenomics	ftp.sra.ebi.ac.uk/vol1/fastq/SRR775/002/SRR7750082/SRR7750082_1.fastq.gz;ftp.sra.ebi.ac.uk/vol1/fastq/SRR775/002/SRR7750082/SRR7750082_2.fastq.gz
Faece-BQ62	Cohort 3	Before FOLFOX	Metagenomics	ftp.sra.ebi.ac.uk/vol1/fastq/SRR775/003/SRR7750083/SRR7750083_1.fastq.gz;ftp.sra.ebi.ac.uk/vol1/fastq/SRR775/003/SRR7750083/SRR7750083_2.fastq.gz
Faece-BQ61	Cohort 3	Before FOLFOX	Metagenomics	ftp.sra.ebi.ac.uk/vol1/fastq/SRR775/004/SRR7750084/SRR7750084_1.fastq.gz;ftp.sra.ebi.ac.uk/vol1/fastq/SRR775/004/SRR7750084/SRR7750084_2.fastq.gz
Faece-BQ64	Cohort 3	Before FOLFOX	Metagenomics	ftp.sra.ebi.ac.uk/vol1/fastq/SRR775/005/SRR7750085/SRR7750085_1.fastq.gz;ftp.sra.ebi.ac.uk/vol1/fastq/SRR775/005/SRR7750085/SRR7750085_2.fastq.gz
Faece-BQ63	Cohort 3	Before FOLFOX	Metagenomics	ftp.sra.ebi.ac.uk/vol1/fastq/SRR775/006/SRR7750086/SRR7750086_1.fastq.gz;ftp.sra.ebi.ac.uk/vol1/fastq/SRR775/006/SRR7750086/SRR7750086_2.fastq.gz
Faece-BQ49	Cohort 3	Before FOLFOX	Metagenomics	ftp.sra.ebi.ac.uk/vol1/fastq/SRR775/007/SRR7750087/SRR7750087_1.fastq.gz;ftp.sra.ebi.ac.uk/vol1/fastq/SRR775/007/SRR7750087/SRR7750087_2.fastq.gz
Faece-BQ48	Cohort 3	Before FOLFOX	Metagenomics	ftp.sra.ebi.ac.uk/vol1/fastq/SRR775/008/SRR7750088/SRR7750088_1.fastq.gz;ftp.sra.ebi.ac.uk/vol1/fastq/SRR775/008/SRR7750088/SRR7750088_2.fastq.gz
Faece-BQ56	Cohort 3	Before FOLFOX	Metagenomics	ftp.sra.ebi.ac.uk/vol1/fastq/SRR775/009/SRR7750089/SRR7750089_1.fastq.gz;ftp.sra.ebi.ac.uk/vol1/fastq/SRR775/009/SRR7750089/SRR7750089_2.fastq.gz
Faece-BQ50	Cohort 3	Before FOLFOX	Metagenomics	ftp.sra.ebi.ac.uk/vol1/fastq/SRR775/000/SRR7750090/SRR7750090_1.fastq.gz;ftp.sra.ebi.ac.uk/vol1/fastq/SRR775/000/SRR7750090/SRR7750090_2.fastq.gz
Faece-BH56	Cohort 3	After FOLFOX	Metagenomics	ftp.sra.ebi.ac.uk/vol1/fastq/SRR775/001/SRR7750041/SRR7750041_1.fastq.gz;ftp.sra.ebi.ac.uk/vol1/fastq/SRR775/001/SRR7750041/SRR7750041_2.fastq.gz
Faece-BH61	Cohort 3	After FOLFOX	Metagenomics	ftp.sra.ebi.ac.uk/vol1/fastq/SRR775/005/SRR7750045/SRR7750045_1.fastq.gz;ftp.sra.ebi.ac.uk/vol1/fastq/SRR775/005/SRR7750045/SRR7750045_2.fastq.gz
Faece-BH62	Cohort 3	After FOLFOX	Metagenomics	ftp.sra.ebi.ac.uk/vol1/fastq/SRR775/006/SRR7750046/SRR7750046_1.fastq.gz;ftp.sra.ebi.ac.uk/vol1/fastq/SRR775/006/SRR7750046/SRR7750046_2.fastq.gz
Faece-BH63	Cohort 3	After FOLFOX	Metagenomics	ftp.sra.ebi.ac.uk/vol1/fastq/SRR775/007/SRR7750047/SRR7750047_1.fastq.gz;ftp.sra.ebi.ac.uk/vol1/fastq/SRR775/007/SRR7750047/SRR7750047_2.fastq.gz
Faece-BH64	Cohort 3	After FOLFOX	Metagenomics	ftp.sra.ebi.ac.uk/vol1/fastq/SRR775/008/SRR7750048/SRR7750048_1.fastq.gz;ftp.sra.ebi.ac.uk/vol1/fastq/SRR775/008/SRR7750048/SRR7750048_2.fastq.gz
Faece-BH40	Cohort 3	After FOLFOX	Metagenomics	ftp.sra.ebi.ac.uk/vol1/fastq/SRR775/009/SRR7750049/SRR7750049_1.fastq.gz;ftp.sra.ebi.ac.uk/vol1/fastq/SRR775/009/SRR7750049/SRR7750049_2.fastq.gz
Faece-BH31	Cohort 3	After FOLFOX	Metagenomics	ftp.sra.ebi.ac.uk/vol1/fastq/SRR775/001/SRR7750051/SRR7750051_1.fastq.gz;ftp.sra.ebi.ac.uk/vol1/fastq/SRR775/001/SRR7750051/SRR7750051_2.fastq.gz
Faece-BH33	Cohort 3	After FOLFOX	Metagenomics	ftp.sra.ebi.ac.uk/vol1/fastq/SRR775/002/SRR7750052/SRR7750052_1.fastq.gz;ftp.sra.ebi.ac.uk/vol1/fastq/SRR775/002/SRR7750052/SRR7750052_2.fastq.gz
Faece-BH28	Cohort 3	After FOLFOX	Metagenomics	ftp.sra.ebi.ac.uk/vol1/fastq/SRR775/003/SRR7750053/SRR7750053_1.fastq.gz;ftp.sra.ebi.ac.uk/vol1/fastq/SRR775/003/SRR7750053/SRR7750053_2.fastq.gz
Faece-BH30	Cohort 3	After FOLFOX	Metagenomics	ftp.sra.ebi.ac.uk/vol1/fastq/SRR775/004/SRR7750054/SRR7750054_1.fastq.gz;ftp.sra.ebi.ac.uk/vol1/fastq/SRR775/004/SRR7750054/SRR7750054_2.fastq.gz
Faece-BH23	Cohort 3	After FOLFOX	Metagenomics	ftp.sra.ebi.ac.uk/vol1/fastq/SRR775/005/SRR7750055/SRR7750055_1.fastq.gz;ftp.sra.ebi.ac.uk/vol1/fastq/SRR775/005/SRR7750055/SRR7750055_2.fastq.gz
Faece-BH27	Cohort 3	After FOLFOX	Metagenomics	ftp.sra.ebi.ac.uk/vol1/fastq/SRR775/006/SRR7750056/SRR7750056_1.fastq.gz;ftp.sra.ebi.ac.uk/vol1/fastq/SRR775/006/SRR7750056/SRR7750056_2.fastq.gz
Faece-BH12	Cohort 3	After FOLFOX	Metagenomics	ftp.sra.ebi.ac.uk/vol1/fastq/SRR775/007/SRR7750057/SRR7750057_1.fastq.gz;ftp.sra.ebi.ac.uk/vol1/fastq/SRR775/007/SRR7750057/SRR7750057_2.fastq.gz
Faece-BH17	Cohort 3	After FOLFOX	Metagenomics	ftp.sra.ebi.ac.uk/vol1/fastq/SRR775/008/SRR7750058/SRR7750058_1.fastq.gz;ftp.sra.ebi.ac.uk/vol1/fastq/SRR775/008/SRR7750058/SRR7750058_2.fastq.gz
Faece-BH2	Cohort 3	After FOLFOX	Metagenomics	ftp.sra.ebi.ac.uk/vol1/fastq/SRR775/000/SRR7750060/SRR7750060_1.fastq.gz;ftp.sra.ebi.ac.uk/vol1/fastq/SRR775/000/SRR7750060/SRR7750060_2.fastq.gz
Faece-BH46	Cohort 3	After FOLFOX	Metagenomics	ftp.sra.ebi.ac.uk/vol1/fastq/SRR775/001/SRR7750071/SRR7750071_1.fastq.gz;ftp.sra.ebi.ac.uk/vol1/fastq/SRR775/001/SRR7750071/SRR7750071_2.fastq.gz
Faece-BH45	Cohort 3	After FOLFOX	Metagenomics	ftp.sra.ebi.ac.uk/vol1/fastq/SRR775/003/SRR7750073/SRR7750073_1.fastq.gz;ftp.sra.ebi.ac.uk/vol1/fastq/SRR775/003/SRR7750073/SRR7750073_2.fastq.gz
Faece-BH43	Cohort 3	After FOLFOX	Metagenomics	ftp.sra.ebi.ac.uk/vol1/fastq/SRR775/004/SRR7750074/SRR7750074_1.fastq.gz;ftp.sra.ebi.ac.uk/vol1/fastq/SRR775/004/SRR7750074/SRR7750074_2.fastq.gz
Faece-BH41	Cohort 3	After FOLFOX	Metagenomics	ftp.sra.ebi.ac.uk/vol1/fastq/SRR775/005/SRR7750075/SRR7750075_1.fastq.gz;ftp.sra.ebi.ac.uk/vol1/fastq/SRR775/005/SRR7750075/SRR7750075_2.fastq.gz
Faece-BH65	Cohort 3	After FOLFOX	Metagenomics	ftp.sra.ebi.ac.uk/vol1/fastq/SRR775/006/SRR7750076/SRR7750076_1.fastq.gz;ftp.sra.ebi.ac.uk/vol1/fastq/SRR775/006/SRR7750076/SRR7750076_2.fastq.gz
Faece-BH69	Cohort 3	After FOLFOX	Metagenomics	ftp.sra.ebi.ac.uk/vol1/fastq/SRR775/007/SRR7750077/SRR7750077_1.fastq.gz;ftp.sra.ebi.ac.uk/vol1/fastq/SRR775/007/SRR7750077/SRR7750077_2.fastq.gz
Faece-BH49	Cohort 3	After FOLFOX	Metagenomics	ftp.sra.ebi.ac.uk/vol1/fastq/SRR775/009/SRR7750079/SRR7750079_1.fastq.gz;ftp.sra.ebi.ac.uk/vol1/fastq/SRR775/009/SRR7750079/SRR7750079_2.fastq.gz
Faece-BH48	Cohort 3	After FOLFOX	Metagenomics	ftp.sra.ebi.ac.uk/vol1/fastq/SRR775/000/SRR7750080/SRR7750080_1.fastq.gz;ftp.sra.ebi.ac.uk/vol1/fastq/SRR775/000/SRR7750080/SRR7750080_2.fastq.gz
Faece-BH38	Cohort 3	After FOLFOX	Metagenomics	ftp.sra.ebi.ac.uk/vol1/fastq/SRR775/003/SRR7750093/SRR7750093_1.fastq.gz;ftp.sra.ebi.ac.uk/vol1/fastq/SRR775/003/SRR7750093/SRR7750093_2.fastq.gz
Faece-BH50	Cohort 3	After FOLFOX	Metagenomics	ftp.sra.ebi.ac.uk/vol1/fastq/SRR775/004/SRR7750094/SRR7750094_1.fastq.gz;ftp.sra.ebi.ac.uk/vol1/fastq/SRR775/004/SRR7750094/SRR7750094_2.fastq.gz
ERR1018185	Cohort 4	CRC	Metagenomics	ftp.sra.ebi.ac.uk/vol1/fastq/ERR101/005/ERR1018185/ERR1018185_1.fastq.gz;ftp.sra.ebi.ac.uk/vol1/fastq/ERR101/005/ERR1018185/ERR1018185_2.fastq.gz
ERR1018186	Cohort 4	CRC	Metagenomics	ftp.sra.ebi.ac.uk/vol1/fastq/ERR101/006/ERR1018186/ERR1018186_1.fastq.gz;ftp.sra.ebi.ac.uk/vol1/fastq/ERR101/006/ERR1018186/ERR1018186_2.fastq.gz
ERR1018187	Cohort 4	CRC	Metagenomics	ftp.sra.ebi.ac.uk/vol1/fastq/ERR101/007/ERR1018187/ERR1018187_1.fastq.gz;ftp.sra.ebi.ac.uk/vol1/fastq/ERR101/007/ERR1018187/ERR1018187_2.fastq.gz
ERR1018188	Cohort 4	CRC	Metagenomics	ftp.sra.ebi.ac.uk/vol1/fastq/ERR101/008/ERR1018188/ERR1018188_1.fastq.gz;ftp.sra.ebi.ac.uk/vol1/fastq/ERR101/008/ERR1018188/ERR1018188_2.fastq.gz
ERR1018189	Cohort 4	CRC	Metagenomics	ftp.sra.ebi.ac.uk/vol1/fastq/ERR101/009/ERR1018189/ERR1018189_1.fastq.gz;ftp.sra.ebi.ac.uk/vol1/fastq/ERR101/009/ERR1018189/ERR1018189_2.fastq.gz
ERR1018190	Cohort 4	CRC	Metagenomics	ftp.sra.ebi.ac.uk/vol1/fastq/ERR101/000/ERR1018190/ERR1018190_1.fastq.gz;ftp.sra.ebi.ac.uk/vol1/fastq/ERR101/000/ERR1018190/ERR1018190_2.fastq.gz
ERR1018191	Cohort 4	CRC	Metagenomics	ftp.sra.ebi.ac.uk/vol1/fastq/ERR101/001/ERR1018191/ERR1018191_1.fastq.gz;ftp.sra.ebi.ac.uk/vol1/fastq/ERR101/001/ERR1018191/ERR1018191_2.fastq.gz
ERR1018192	Cohort 4	CRC	Metagenomics	ftp.sra.ebi.ac.uk/vol1/fastq/ERR101/002/ERR1018192/ERR1018192_1.fastq.gz;ftp.sra.ebi.ac.uk/vol1/fastq/ERR101/002/ERR1018192/ERR1018192_2.fastq.gz
ERR1018193	Cohort 4	CTR	Metagenomics	ftp.sra.ebi.ac.uk/vol1/fastq/ERR101/003/ERR1018193/ERR1018193_1.fastq.gz;ftp.sra.ebi.ac.uk/vol1/fastq/ERR101/003/ERR1018193/ERR1018193_2.fastq.gz
ERR1018194	Cohort 4	CRC	Metagenomics	ftp.sra.ebi.ac.uk/vol1/fastq/ERR101/004/ERR1018194/ERR1018194_1.fastq.gz;ftp.sra.ebi.ac.uk/vol1/fastq/ERR101/004/ERR1018194/ERR1018194_2.fastq.gz
ERR1018195	Cohort 4	CTR	Metagenomics	ftp.sra.ebi.ac.uk/vol1/fastq/ERR101/005/ERR1018195/ERR1018195_1.fastq.gz;ftp.sra.ebi.ac.uk/vol1/fastq/ERR101/005/ERR1018195/ERR1018195_2.fastq.gz
ERR1018196	Cohort 4	CRC	Metagenomics	ftp.sra.ebi.ac.uk/vol1/fastq/ERR101/006/ERR1018196/ERR1018196_1.fastq.gz;ftp.sra.ebi.ac.uk/vol1/fastq/ERR101/006/ERR1018196/ERR1018196_2.fastq.gz
ERR1018197	Cohort 4	CRC	Metagenomics	ftp.sra.ebi.ac.uk/vol1/fastq/ERR101/007/ERR1018197/ERR1018197_1.fastq.gz;ftp.sra.ebi.ac.uk/vol1/fastq/ERR101/007/ERR1018197/ERR1018197_2.fastq.gz
ERR1018198	Cohort 4	CRC	Metagenomics	ftp.sra.ebi.ac.uk/vol1/fastq/ERR101/008/ERR1018198/ERR1018198_1.fastq.gz;ftp.sra.ebi.ac.uk/vol1/fastq/ERR101/008/ERR1018198/ERR1018198_2.fastq.gz
ERR1018199	Cohort 4	CRC	Metagenomics	ftp.sra.ebi.ac.uk/vol1/fastq/ERR101/009/ERR1018199/ERR1018199_1.fastq.gz;ftp.sra.ebi.ac.uk/vol1/fastq/ERR101/009/ERR1018199/ERR1018199_2.fastq.gz
ERR1018200	Cohort 4	CRC	Metagenomics	ftp.sra.ebi.ac.uk/vol1/fastq/ERR101/000/ERR1018200/ERR1018200_1.fastq.gz;ftp.sra.ebi.ac.uk/vol1/fastq/ERR101/000/ERR1018200/ERR1018200_2.fastq.gz
ERR1018201	Cohort 4	CRC	Metagenomics	ftp.sra.ebi.ac.uk/vol1/fastq/ERR101/001/ERR1018201/ERR1018201_1.fastq.gz;ftp.sra.ebi.ac.uk/vol1/fastq/ERR101/001/ERR1018201/ERR1018201_2.fastq.gz
ERR1018202	Cohort 4	CRC	Metagenomics	ftp.sra.ebi.ac.uk/vol1/fastq/ERR101/002/ERR1018202/ERR1018202_1.fastq.gz;ftp.sra.ebi.ac.uk/vol1/fastq/ERR101/002/ERR1018202/ERR1018202_2.fastq.gz
ERR1018203	Cohort 4	CTR	Metagenomics	ftp.sra.ebi.ac.uk/vol1/fastq/ERR101/003/ERR1018203/ERR1018203_1.fastq.gz;ftp.sra.ebi.ac.uk/vol1/fastq/ERR101/003/ERR1018203/ERR1018203_2.fastq.gz
ERR1018204	Cohort 4	CRC	Metagenomics	ftp.sra.ebi.ac.uk/vol1/fastq/ERR101/004/ERR1018204/ERR1018204_1.fastq.gz;ftp.sra.ebi.ac.uk/vol1/fastq/ERR101/004/ERR1018204/ERR1018204_2.fastq.gz
ERR1018205	Cohort 4	CTR	Metagenomics	ftp.sra.ebi.ac.uk/vol1/fastq/ERR101/005/ERR1018205/ERR1018205_1.fastq.gz;ftp.sra.ebi.ac.uk/vol1/fastq/ERR101/005/ERR1018205/ERR1018205_2.fastq.gz
ERR1018206	Cohort 4	CRC	Metagenomics	ftp.sra.ebi.ac.uk/vol1/fastq/ERR101/006/ERR1018206/ERR1018206_1.fastq.gz;ftp.sra.ebi.ac.uk/vol1/fastq/ERR101/006/ERR1018206/ERR1018206_2.fastq.gz
ERR1018207	Cohort 4	CRC	Metagenomics	ftp.sra.ebi.ac.uk/vol1/fastq/ERR101/007/ERR1018207/ERR1018207_1.fastq.gz;ftp.sra.ebi.ac.uk/vol1/fastq/ERR101/007/ERR1018207/ERR1018207_2.fastq.gz
ERR1018208	Cohort 4	CRC	Metagenomics	ftp.sra.ebi.ac.uk/vol1/fastq/ERR101/008/ERR1018208/ERR1018208_1.fastq.gz;ftp.sra.ebi.ac.uk/vol1/fastq/ERR101/008/ERR1018208/ERR1018208_2.fastq.gz
ERR1018209	Cohort 4	CTR	Metagenomics	ftp.sra.ebi.ac.uk/vol1/fastq/ERR101/009/ERR1018209/ERR1018209_1.fastq.gz;ftp.sra.ebi.ac.uk/vol1/fastq/ERR101/009/ERR1018209/ERR1018209_2.fastq.gz
ERR1018210	Cohort 4	CRC	Metagenomics	ftp.sra.ebi.ac.uk/vol1/fastq/ERR101/000/ERR1018210/ERR1018210_1.fastq.gz;ftp.sra.ebi.ac.uk/vol1/fastq/ERR101/000/ERR1018210/ERR1018210_2.fastq.gz
ERR1018211	Cohort 4	CRC	Metagenomics	ftp.sra.ebi.ac.uk/vol1/fastq/ERR101/001/ERR1018211/ERR1018211_1.fastq.gz;ftp.sra.ebi.ac.uk/vol1/fastq/ERR101/001/ERR1018211/ERR1018211_2.fastq.gz
ERR1018212	Cohort 4	CRC	Metagenomics	ftp.sra.ebi.ac.uk/vol1/fastq/ERR101/002/ERR1018212/ERR1018212_1.fastq.gz;ftp.sra.ebi.ac.uk/vol1/fastq/ERR101/002/ERR1018212/ERR1018212_2.fastq.gz
ERR1018213	Cohort 4	CRC	Metagenomics	ftp.sra.ebi.ac.uk/vol1/fastq/ERR101/003/ERR1018213/ERR1018213_1.fastq.gz;ftp.sra.ebi.ac.uk/vol1/fastq/ERR101/003/ERR1018213/ERR1018213_2.fastq.gz
ERR1018214	Cohort 4	CRC	Metagenomics	ftp.sra.ebi.ac.uk/vol1/fastq/ERR101/004/ERR1018214/ERR1018214_1.fastq.gz;ftp.sra.ebi.ac.uk/vol1/fastq/ERR101/004/ERR1018214/ERR1018214_2.fastq.gz
ERR1018215	Cohort 4	CRC	Metagenomics	ftp.sra.ebi.ac.uk/vol1/fastq/ERR101/005/ERR1018215/ERR1018215_1.fastq.gz;ftp.sra.ebi.ac.uk/vol1/fastq/ERR101/005/ERR1018215/ERR1018215_2.fastq.gz
ERR1018216	Cohort 4	CRC	Metagenomics	ftp.sra.ebi.ac.uk/vol1/fastq/ERR101/006/ERR1018216/ERR1018216_1.fastq.gz;ftp.sra.ebi.ac.uk/vol1/fastq/ERR101/006/ERR1018216/ERR1018216_2.fastq.gz
ERR1018217	Cohort 4	CTR	Metagenomics	ftp.sra.ebi.ac.uk/vol1/fastq/ERR101/007/ERR1018217/ERR1018217_1.fastq.gz;ftp.sra.ebi.ac.uk/vol1/fastq/ERR101/007/ERR1018217/ERR1018217_2.fastq.gz
ERR1018218	Cohort 4	CRC	Metagenomics	ftp.sra.ebi.ac.uk/vol1/fastq/ERR101/008/ERR1018218/ERR1018218_1.fastq.gz;ftp.sra.ebi.ac.uk/vol1/fastq/ERR101/008/ERR1018218/ERR1018218_2.fastq.gz
ERR1018219	Cohort 4	CRC	Metagenomics	ftp.sra.ebi.ac.uk/vol1/fastq/ERR101/009/ERR1018219/ERR1018219_1.fastq.gz;ftp.sra.ebi.ac.uk/vol1/fastq/ERR101/009/ERR1018219/ERR1018219_2.fastq.gz
ERR1018220	Cohort 4	CRC	Metagenomics	ftp.sra.ebi.ac.uk/vol1/fastq/ERR101/000/ERR1018220/ERR1018220_1.fastq.gz;ftp.sra.ebi.ac.uk/vol1/fastq/ERR101/000/ERR1018220/ERR1018220_2.fastq.gz
ERR1018221	Cohort 4	CRC	Metagenomics	ftp.sra.ebi.ac.uk/vol1/fastq/ERR101/001/ERR1018221/ERR1018221_1.fastq.gz;ftp.sra.ebi.ac.uk/vol1/fastq/ERR101/001/ERR1018221/ERR1018221_2.fastq.gz
ERR1018222	Cohort 4	CRC	Metagenomics	ftp.sra.ebi.ac.uk/vol1/fastq/ERR101/002/ERR1018222/ERR1018222_1.fastq.gz;ftp.sra.ebi.ac.uk/vol1/fastq/ERR101/002/ERR1018222/ERR1018222_2.fastq.gz
ERR1018223	Cohort 4	CRC	Metagenomics	ftp.sra.ebi.ac.uk/vol1/fastq/ERR101/003/ERR1018223/ERR1018223_1.fastq.gz;ftp.sra.ebi.ac.uk/vol1/fastq/ERR101/003/ERR1018223/ERR1018223_2.fastq.gz
ERR1018224	Cohort 4	CRC	Metagenomics	ftp.sra.ebi.ac.uk/vol1/fastq/ERR101/004/ERR1018224/ERR1018224_1.fastq.gz;ftp.sra.ebi.ac.uk/vol1/fastq/ERR101/004/ERR1018224/ERR1018224_2.fastq.gz
ERR1018225	Cohort 4	CRC	Metagenomics	ftp.sra.ebi.ac.uk/vol1/fastq/ERR101/005/ERR1018225/ERR1018225_1.fastq.gz;ftp.sra.ebi.ac.uk/vol1/fastq/ERR101/005/ERR1018225/ERR1018225_2.fastq.gz
ERR1018226	Cohort 4	CRC	Metagenomics	ftp.sra.ebi.ac.uk/vol1/fastq/ERR101/006/ERR1018226/ERR1018226_1.fastq.gz;ftp.sra.ebi.ac.uk/vol1/fastq/ERR101/006/ERR1018226/ERR1018226_2.fastq.gz
ERR1018227	Cohort 4	CRC	Metagenomics	ftp.sra.ebi.ac.uk/vol1/fastq/ERR101/007/ERR1018227/ERR1018227_1.fastq.gz;ftp.sra.ebi.ac.uk/vol1/fastq/ERR101/007/ERR1018227/ERR1018227_2.fastq.gz
ERR1018228	Cohort 4	CRC	Metagenomics	ftp.sra.ebi.ac.uk/vol1/fastq/ERR101/008/ERR1018228/ERR1018228_1.fastq.gz;ftp.sra.ebi.ac.uk/vol1/fastq/ERR101/008/ERR1018228/ERR1018228_2.fastq.gz
ERR1018229	Cohort 4	CRC	Metagenomics	ftp.sra.ebi.ac.uk/vol1/fastq/ERR101/009/ERR1018229/ERR1018229_1.fastq.gz;ftp.sra.ebi.ac.uk/vol1/fastq/ERR101/009/ERR1018229/ERR1018229_2.fastq.gz
ERR1018230	Cohort 4	CRC	Metagenomics	ftp.sra.ebi.ac.uk/vol1/fastq/ERR101/000/ERR1018230/ERR1018230_1.fastq.gz;ftp.sra.ebi.ac.uk/vol1/fastq/ERR101/000/ERR1018230/ERR1018230_2.fastq.gz
ERR1018231	Cohort 4	CRC	Metagenomics	ftp.sra.ebi.ac.uk/vol1/fastq/ERR101/001/ERR1018231/ERR1018231_1.fastq.gz;ftp.sra.ebi.ac.uk/vol1/fastq/ERR101/001/ERR1018231/ERR1018231_2.fastq.gz
ERR1018232	Cohort 4	CTR	Metagenomics	ftp.sra.ebi.ac.uk/vol1/fastq/ERR101/002/ERR1018232/ERR1018232_1.fastq.gz;ftp.sra.ebi.ac.uk/vol1/fastq/ERR101/002/ERR1018232/ERR1018232_2.fastq.gz
ERR1018233	Cohort 4	CTR	Metagenomics	ftp.sra.ebi.ac.uk/vol1/fastq/ERR101/003/ERR1018233/ERR1018233_1.fastq.gz;ftp.sra.ebi.ac.uk/vol1/fastq/ERR101/003/ERR1018233/ERR1018233_2.fastq.gz
ERR1018234	Cohort 4	CTR	Metagenomics	ftp.sra.ebi.ac.uk/vol1/fastq/ERR101/004/ERR1018234/ERR1018234_1.fastq.gz;ftp.sra.ebi.ac.uk/vol1/fastq/ERR101/004/ERR1018234/ERR1018234_2.fastq.gz
ERR1018235	Cohort 4	CTR	Metagenomics	ftp.sra.ebi.ac.uk/vol1/fastq/ERR101/005/ERR1018235/ERR1018235_1.fastq.gz;ftp.sra.ebi.ac.uk/vol1/fastq/ERR101/005/ERR1018235/ERR1018235_2.fastq.gz
ERR1018236	Cohort 4	CTR	Metagenomics	ftp.sra.ebi.ac.uk/vol1/fastq/ERR101/006/ERR1018236/ERR1018236_1.fastq.gz;ftp.sra.ebi.ac.uk/vol1/fastq/ERR101/006/ERR1018236/ERR1018236_2.fastq.gz
ERR1018237	Cohort 4	CTR	Metagenomics	ftp.sra.ebi.ac.uk/vol1/fastq/ERR101/007/ERR1018237/ERR1018237_1.fastq.gz;ftp.sra.ebi.ac.uk/vol1/fastq/ERR101/007/ERR1018237/ERR1018237_2.fastq.gz
ERR1018238	Cohort 4	CTR	Metagenomics	ftp.sra.ebi.ac.uk/vol1/fastq/ERR101/008/ERR1018238/ERR1018238_1.fastq.gz;ftp.sra.ebi.ac.uk/vol1/fastq/ERR101/008/ERR1018238/ERR1018238_2.fastq.gz
ERR1018239	Cohort 4	CTR	Metagenomics	ftp.sra.ebi.ac.uk/vol1/fastq/ERR101/009/ERR1018239/ERR1018239_1.fastq.gz;ftp.sra.ebi.ac.uk/vol1/fastq/ERR101/009/ERR1018239/ERR1018239_2.fastq.gz
ERR1018240	Cohort 4	CTR	Metagenomics	ftp.sra.ebi.ac.uk/vol1/fastq/ERR101/000/ERR1018240/ERR1018240_1.fastq.gz;ftp.sra.ebi.ac.uk/vol1/fastq/ERR101/000/ERR1018240/ERR1018240_2.fastq.gz
ERR1018241	Cohort 4	CRC	Metagenomics	ftp.sra.ebi.ac.uk/vol1/fastq/ERR101/001/ERR1018241/ERR1018241_1.fastq.gz;ftp.sra.ebi.ac.uk/vol1/fastq/ERR101/001/ERR1018241/ERR1018241_2.fastq.gz
ERR1018242	Cohort 4	CTR	Metagenomics	ftp.sra.ebi.ac.uk/vol1/fastq/ERR101/002/ERR1018242/ERR1018242_1.fastq.gz;ftp.sra.ebi.ac.uk/vol1/fastq/ERR101/002/ERR1018242/ERR1018242_2.fastq.gz
ERR1018243	Cohort 4	CTR	Metagenomics	ftp.sra.ebi.ac.uk/vol1/fastq/ERR101/003/ERR1018243/ERR1018243_1.fastq.gz;ftp.sra.ebi.ac.uk/vol1/fastq/ERR101/003/ERR1018243/ERR1018243_2.fastq.gz
ERR1018244	Cohort 4	CTR	Metagenomics	ftp.sra.ebi.ac.uk/vol1/fastq/ERR101/004/ERR1018244/ERR1018244_1.fastq.gz;ftp.sra.ebi.ac.uk/vol1/fastq/ERR101/004/ERR1018244/ERR1018244_2.fastq.gz
ERR1018245	Cohort 4	CTR	Metagenomics	ftp.sra.ebi.ac.uk/vol1/fastq/ERR101/005/ERR1018245/ERR1018245_1.fastq.gz;ftp.sra.ebi.ac.uk/vol1/fastq/ERR101/005/ERR1018245/ERR1018245_2.fastq.gz
ERR1018246	Cohort 4	CTR	Metagenomics	ftp.sra.ebi.ac.uk/vol1/fastq/ERR101/006/ERR1018246/ERR1018246_1.fastq.gz;ftp.sra.ebi.ac.uk/vol1/fastq/ERR101/006/ERR1018246/ERR1018246_2.fastq.gz
ERR1018247	Cohort 4	CTR	Metagenomics	ftp.sra.ebi.ac.uk/vol1/fastq/ERR101/007/ERR1018247/ERR1018247_1.fastq.gz;ftp.sra.ebi.ac.uk/vol1/fastq/ERR101/007/ERR1018247/ERR1018247_2.fastq.gz
ERR1018248	Cohort 4	CTR	Metagenomics	ftp.sra.ebi.ac.uk/vol1/fastq/ERR101/008/ERR1018248/ERR1018248_1.fastq.gz;ftp.sra.ebi.ac.uk/vol1/fastq/ERR101/008/ERR1018248/ERR1018248_2.fastq.gz
ERR1018249	Cohort 4	CTR	Metagenomics	ftp.sra.ebi.ac.uk/vol1/fastq/ERR101/009/ERR1018249/ERR1018249_1.fastq.gz;ftp.sra.ebi.ac.uk/vol1/fastq/ERR101/009/ERR1018249/ERR1018249_2.fastq.gz
ERR1018250	Cohort 4	CTR	Metagenomics	ftp.sra.ebi.ac.uk/vol1/fastq/ERR101/000/ERR1018250/ERR1018250_1.fastq.gz;ftp.sra.ebi.ac.uk/vol1/fastq/ERR101/000/ERR1018250/ERR1018250_2.fastq.gz
ERR1018251	Cohort 4	CTR	Metagenomics	ftp.sra.ebi.ac.uk/vol1/fastq/ERR101/001/ERR1018251/ERR1018251_1.fastq.gz;ftp.sra.ebi.ac.uk/vol1/fastq/ERR101/001/ERR1018251/ERR1018251_2.fastq.gz
ERR1018252	Cohort 4	CTR	Metagenomics	ftp.sra.ebi.ac.uk/vol1/fastq/ERR101/002/ERR1018252/ERR1018252_1.fastq.gz;ftp.sra.ebi.ac.uk/vol1/fastq/ERR101/002/ERR1018252/ERR1018252_2.fastq.gz
ERR1018253	Cohort 4	CTR	Metagenomics	ftp.sra.ebi.ac.uk/vol1/fastq/ERR101/003/ERR1018253/ERR1018253_1.fastq.gz;ftp.sra.ebi.ac.uk/vol1/fastq/ERR101/003/ERR1018253/ERR1018253_2.fastq.gz
ERR1018254	Cohort 4	CTR	Metagenomics	ftp.sra.ebi.ac.uk/vol1/fastq/ERR101/004/ERR1018254/ERR1018254_1.fastq.gz;ftp.sra.ebi.ac.uk/vol1/fastq/ERR101/004/ERR1018254/ERR1018254_2.fastq.gz
ERR1018255	Cohort 4	CTR	Metagenomics	ftp.sra.ebi.ac.uk/vol1/fastq/ERR101/005/ERR1018255/ERR1018255_1.fastq.gz;ftp.sra.ebi.ac.uk/vol1/fastq/ERR101/005/ERR1018255/ERR1018255_2.fastq.gz
ERR1018256	Cohort 4	CTR	Metagenomics	ftp.sra.ebi.ac.uk/vol1/fastq/ERR101/006/ERR1018256/ERR1018256_1.fastq.gz;ftp.sra.ebi.ac.uk/vol1/fastq/ERR101/006/ERR1018256/ERR1018256_2.fastq.gz
ERR1018257	Cohort 4	CTR	Metagenomics	ftp.sra.ebi.ac.uk/vol1/fastq/ERR101/007/ERR1018257/ERR1018257_1.fastq.gz;ftp.sra.ebi.ac.uk/vol1/fastq/ERR101/007/ERR1018257/ERR1018257_2.fastq.gz
ERR1018258	Cohort 4	CTR	Metagenomics	ftp.sra.ebi.ac.uk/vol1/fastq/ERR101/008/ERR1018258/ERR1018258_1.fastq.gz;ftp.sra.ebi.ac.uk/vol1/fastq/ERR101/008/ERR1018258/ERR1018258_2.fastq.gz
ERR1018259	Cohort 4	CTR	Metagenomics	ftp.sra.ebi.ac.uk/vol1/fastq/ERR101/009/ERR1018259/ERR1018259_1.fastq.gz;ftp.sra.ebi.ac.uk/vol1/fastq/ERR101/009/ERR1018259/ERR1018259_2.fastq.gz
ERR1018260	Cohort 4	CTR	Metagenomics	ftp.sra.ebi.ac.uk/vol1/fastq/ERR101/000/ERR1018260/ERR1018260_1.fastq.gz;ftp.sra.ebi.ac.uk/vol1/fastq/ERR101/000/ERR1018260/ERR1018260_2.fastq.gz
ERR1018261	Cohort 4	CTR	Metagenomics	ftp.sra.ebi.ac.uk/vol1/fastq/ERR101/001/ERR1018261/ERR1018261_1.fastq.gz;ftp.sra.ebi.ac.uk/vol1/fastq/ERR101/001/ERR1018261/ERR1018261_2.fastq.gz
ERR1018262	Cohort 4	CTR	Metagenomics	ftp.sra.ebi.ac.uk/vol1/fastq/ERR101/002/ERR1018262/ERR1018262_1.fastq.gz;ftp.sra.ebi.ac.uk/vol1/fastq/ERR101/002/ERR1018262/ERR1018262_2.fastq.gz
ERR1018263	Cohort 4	CTR	Metagenomics	ftp.sra.ebi.ac.uk/vol1/fastq/ERR101/003/ERR1018263/ERR1018263_1.fastq.gz;ftp.sra.ebi.ac.uk/vol1/fastq/ERR101/003/ERR1018263/ERR1018263_2.fastq.gz
ERR1018264	Cohort 4	CTR	Metagenomics	ftp.sra.ebi.ac.uk/vol1/fastq/ERR101/004/ERR1018264/ERR1018264_1.fastq.gz;ftp.sra.ebi.ac.uk/vol1/fastq/ERR101/004/ERR1018264/ERR1018264_2.fastq.gz
ERR1018265	Cohort 4	CTR	Metagenomics	ftp.sra.ebi.ac.uk/vol1/fastq/ERR101/005/ERR1018265/ERR1018265_1.fastq.gz;ftp.sra.ebi.ac.uk/vol1/fastq/ERR101/005/ERR1018265/ERR1018265_2.fastq.gz
ERR1018266	Cohort 4	CTR	Metagenomics	ftp.sra.ebi.ac.uk/vol1/fastq/ERR101/006/ERR1018266/ERR1018266_1.fastq.gz;ftp.sra.ebi.ac.uk/vol1/fastq/ERR101/006/ERR1018266/ERR1018266_2.fastq.gz
ERR1018267	Cohort 4	CTR	Metagenomics	ftp.sra.ebi.ac.uk/vol1/fastq/ERR101/007/ERR1018267/ERR1018267_1.fastq.gz;ftp.sra.ebi.ac.uk/vol1/fastq/ERR101/007/ERR1018267/ERR1018267_2.fastq.gz
ERR1018268	Cohort 4	CTR	Metagenomics	ftp.sra.ebi.ac.uk/vol1/fastq/ERR101/008/ERR1018268/ERR1018268_1.fastq.gz;ftp.sra.ebi.ac.uk/vol1/fastq/ERR101/008/ERR1018268/ERR1018268_2.fastq.gz
ERR1018269	Cohort 4	CTR	Metagenomics	ftp.sra.ebi.ac.uk/vol1/fastq/ERR101/009/ERR1018269/ERR1018269_1.fastq.gz;ftp.sra.ebi.ac.uk/vol1/fastq/ERR101/009/ERR1018269/ERR1018269_2.fastq.gz
ERR1018270	Cohort 4	CTR	Metagenomics	ftp.sra.ebi.ac.uk/vol1/fastq/ERR101/000/ERR1018270/ERR1018270_1.fastq.gz;ftp.sra.ebi.ac.uk/vol1/fastq/ERR101/000/ERR1018270/ERR1018270_2.fastq.gz
ERR1018271	Cohort 4	CTR	Metagenomics	ftp.sra.ebi.ac.uk/vol1/fastq/ERR101/001/ERR1018271/ERR1018271_1.fastq.gz;ftp.sra.ebi.ac.uk/vol1/fastq/ERR101/001/ERR1018271/ERR1018271_2.fastq.gz
ERR1018272	Cohort 4	CTR	Metagenomics	ftp.sra.ebi.ac.uk/vol1/fastq/ERR101/002/ERR1018272/ERR1018272_1.fastq.gz;ftp.sra.ebi.ac.uk/vol1/fastq/ERR101/002/ERR1018272/ERR1018272_2.fastq.gz
ERR1018273	Cohort 4	CTR	Metagenomics	ftp.sra.ebi.ac.uk/vol1/fastq/ERR101/003/ERR1018273/ERR1018273_1.fastq.gz;ftp.sra.ebi.ac.uk/vol1/fastq/ERR101/003/ERR1018273/ERR1018273_2.fastq.gz
ERR1018274	Cohort 4	CTR	Metagenomics	ftp.sra.ebi.ac.uk/vol1/fastq/ERR101/004/ERR1018274/ERR1018274_1.fastq.gz;ftp.sra.ebi.ac.uk/vol1/fastq/ERR101/004/ERR1018274/ERR1018274_2.fastq.gz
ERR1018275	Cohort 4	CTR	Metagenomics	ftp.sra.ebi.ac.uk/vol1/fastq/ERR101/005/ERR1018275/ERR1018275_1.fastq.gz;ftp.sra.ebi.ac.uk/vol1/fastq/ERR101/005/ERR1018275/ERR1018275_2.fastq.gz
ERR1018276	Cohort 4	CTR	Metagenomics	ftp.sra.ebi.ac.uk/vol1/fastq/ERR101/006/ERR1018276/ERR1018276_1.fastq.gz;ftp.sra.ebi.ac.uk/vol1/fastq/ERR101/006/ERR1018276/ERR1018276_2.fastq.gz
ERR1018277	Cohort 4	CTR	Metagenomics	ftp.sra.ebi.ac.uk/vol1/fastq/ERR101/007/ERR1018277/ERR1018277_1.fastq.gz;ftp.sra.ebi.ac.uk/vol1/fastq/ERR101/007/ERR1018277/ERR1018277_2.fastq.gz
ERR1018278	Cohort 4	CTR	Metagenomics	ftp.sra.ebi.ac.uk/vol1/fastq/ERR101/008/ERR1018278/ERR1018278_1.fastq.gz;ftp.sra.ebi.ac.uk/vol1/fastq/ERR101/008/ERR1018278/ERR1018278_2.fastq.gz
ERR1018279	Cohort 4	CRC	Metagenomics	ftp.sra.ebi.ac.uk/vol1/fastq/ERR101/009/ERR1018279/ERR1018279_1.fastq.gz;ftp.sra.ebi.ac.uk/vol1/fastq/ERR101/009/ERR1018279/ERR1018279_2.fastq.gz
ERR1018280	Cohort 4	CRC	Metagenomics	ftp.sra.ebi.ac.uk/vol1/fastq/ERR101/000/ERR1018280/ERR1018280_1.fastq.gz;ftp.sra.ebi.ac.uk/vol1/fastq/ERR101/000/ERR1018280/ERR1018280_2.fastq.gz
ERR1018281	Cohort 4	CRC	Metagenomics	ftp.sra.ebi.ac.uk/vol1/fastq/ERR101/001/ERR1018281/ERR1018281_1.fastq.gz;ftp.sra.ebi.ac.uk/vol1/fastq/ERR101/001/ERR1018281/ERR1018281_2.fastq.gz
ERR1018282	Cohort 4	CRC	Metagenomics	ftp.sra.ebi.ac.uk/vol1/fastq/ERR101/002/ERR1018282/ERR1018282_1.fastq.gz;ftp.sra.ebi.ac.uk/vol1/fastq/ERR101/002/ERR1018282/ERR1018282_2.fastq.gz
ERR1018283	Cohort 4	CRC	Metagenomics	ftp.sra.ebi.ac.uk/vol1/fastq/ERR101/003/ERR1018283/ERR1018283_1.fastq.gz;ftp.sra.ebi.ac.uk/vol1/fastq/ERR101/003/ERR1018283/ERR1018283_2.fastq.gz
ERR1018284	Cohort 4	CRC	Metagenomics	ftp.sra.ebi.ac.uk/vol1/fastq/ERR101/004/ERR1018284/ERR1018284_1.fastq.gz;ftp.sra.ebi.ac.uk/vol1/fastq/ERR101/004/ERR1018284/ERR1018284_2.fastq.gz
ERR1018285	Cohort 4	CRC	Metagenomics	ftp.sra.ebi.ac.uk/vol1/fastq/ERR101/005/ERR1018285/ERR1018285_1.fastq.gz;ftp.sra.ebi.ac.uk/vol1/fastq/ERR101/005/ERR1018285/ERR1018285_2.fastq.gz
ERR1018286	Cohort 4	CRC	Metagenomics	ftp.sra.ebi.ac.uk/vol1/fastq/ERR101/006/ERR1018286/ERR1018286_1.fastq.gz;ftp.sra.ebi.ac.uk/vol1/fastq/ERR101/006/ERR1018286/ERR1018286_2.fastq.gz
ERR1018287	Cohort 4	CRC	Metagenomics	ftp.sra.ebi.ac.uk/vol1/fastq/ERR101/007/ERR1018287/ERR1018287_1.fastq.gz;ftp.sra.ebi.ac.uk/vol1/fastq/ERR101/007/ERR1018287/ERR1018287_2.fastq.gz
ERR1018288	Cohort 4	CRC	Metagenomics	ftp.sra.ebi.ac.uk/vol1/fastq/ERR101/008/ERR1018288/ERR1018288_1.fastq.gz;ftp.sra.ebi.ac.uk/vol1/fastq/ERR101/008/ERR1018288/ERR1018288_2.fastq.gz
ERR1018289	Cohort 4	CRC	Metagenomics	ftp.sra.ebi.ac.uk/vol1/fastq/ERR101/009/ERR1018289/ERR1018289_1.fastq.gz;ftp.sra.ebi.ac.uk/vol1/fastq/ERR101/009/ERR1018289/ERR1018289_2.fastq.gz
ERR1018290	Cohort 4	CRC	Metagenomics	ftp.sra.ebi.ac.uk/vol1/fastq/ERR101/000/ERR1018290/ERR1018290_1.fastq.gz;ftp.sra.ebi.ac.uk/vol1/fastq/ERR101/000/ERR1018290/ERR1018290_2.fastq.gz
ERR1018291	Cohort 4	CRC	Metagenomics	ftp.sra.ebi.ac.uk/vol1/fastq/ERR101/001/ERR1018291/ERR1018291_1.fastq.gz;ftp.sra.ebi.ac.uk/vol1/fastq/ERR101/001/ERR1018291/ERR1018291_2.fastq.gz
ERR1018292	Cohort 4	CRC	Metagenomics	ftp.sra.ebi.ac.uk/vol1/fastq/ERR101/002/ERR1018292/ERR1018292_1.fastq.gz;ftp.sra.ebi.ac.uk/vol1/fastq/ERR101/002/ERR1018292/ERR1018292_2.fastq.gz
ERR1018293	Cohort 4	CRC	Metagenomics	ftp.sra.ebi.ac.uk/vol1/fastq/ERR101/003/ERR1018293/ERR1018293_1.fastq.gz;ftp.sra.ebi.ac.uk/vol1/fastq/ERR101/003/ERR1018293/ERR1018293_2.fastq.gz
ERR1018294	Cohort 4	CRC	Metagenomics	ftp.sra.ebi.ac.uk/vol1/fastq/ERR101/004/ERR1018294/ERR1018294_1.fastq.gz;ftp.sra.ebi.ac.uk/vol1/fastq/ERR101/004/ERR1018294/ERR1018294_2.fastq.gz
ERR1018295	Cohort 4	CRC	Metagenomics	ftp.sra.ebi.ac.uk/vol1/fastq/ERR101/005/ERR1018295/ERR1018295_1.fastq.gz;ftp.sra.ebi.ac.uk/vol1/fastq/ERR101/005/ERR1018295/ERR1018295_2.fastq.gz
ERR1018296	Cohort 4	CRC	Metagenomics	ftp.sra.ebi.ac.uk/vol1/fastq/ERR101/006/ERR1018296/ERR1018296_1.fastq.gz;ftp.sra.ebi.ac.uk/vol1/fastq/ERR101/006/ERR1018296/ERR1018296_2.fastq.gz
ERR1018297	Cohort 4	CRC	Metagenomics	ftp.sra.ebi.ac.uk/vol1/fastq/ERR101/007/ERR1018297/ERR1018297_1.fastq.gz;ftp.sra.ebi.ac.uk/vol1/fastq/ERR101/007/ERR1018297/ERR1018297_2.fastq.gz
ERR1018298	Cohort 4	CRC	Metagenomics	ftp.sra.ebi.ac.uk/vol1/fastq/ERR101/008/ERR1018298/ERR1018298_1.fastq.gz;ftp.sra.ebi.ac.uk/vol1/fastq/ERR101/008/ERR1018298/ERR1018298_2.fastq.gz
ERR1018299	Cohort 4	CRC	Metagenomics	ftp.sra.ebi.ac.uk/vol1/fastq/ERR101/009/ERR1018299/ERR1018299_1.fastq.gz;ftp.sra.ebi.ac.uk/vol1/fastq/ERR101/009/ERR1018299/ERR1018299_2.fastq.gz
ERR1018300	Cohort 4	CRC	Metagenomics	ftp.sra.ebi.ac.uk/vol1/fastq/ERR101/000/ERR1018300/ERR1018300_1.fastq.gz;ftp.sra.ebi.ac.uk/vol1/fastq/ERR101/000/ERR1018300/ERR1018300_2.fastq.gz
ERR1018301	Cohort 4	CRC	Metagenomics	ftp.sra.ebi.ac.uk/vol1/fastq/ERR101/001/ERR1018301/ERR1018301_1.fastq.gz;ftp.sra.ebi.ac.uk/vol1/fastq/ERR101/001/ERR1018301/ERR1018301_2.fastq.gz
ERR1018302	Cohort 4	CRC	Metagenomics	ftp.sra.ebi.ac.uk/vol1/fastq/ERR101/002/ERR1018302/ERR1018302_1.fastq.gz;ftp.sra.ebi.ac.uk/vol1/fastq/ERR101/002/ERR1018302/ERR1018302_2.fastq.gz
ERR1018303	Cohort 4	CRC	Metagenomics	ftp.sra.ebi.ac.uk/vol1/fastq/ERR101/003/ERR1018303/ERR1018303_1.fastq.gz;ftp.sra.ebi.ac.uk/vol1/fastq/ERR101/003/ERR1018303/ERR1018303_2.fastq.gz
ERR1018304	Cohort 4	CRC	Metagenomics	ftp.sra.ebi.ac.uk/vol1/fastq/ERR101/004/ERR1018304/ERR1018304_1.fastq.gz;ftp.sra.ebi.ac.uk/vol1/fastq/ERR101/004/ERR1018304/ERR1018304_2.fastq.gz
ERR1018305	Cohort 4	CRC	Metagenomics	ftp.sra.ebi.ac.uk/vol1/fastq/ERR101/005/ERR1018305/ERR1018305_1.fastq.gz;ftp.sra.ebi.ac.uk/vol1/fastq/ERR101/005/ERR1018305/ERR1018305_2.fastq.gz
ERR1018306	Cohort 4	CRC	Metagenomics	ftp.sra.ebi.ac.uk/vol1/fastq/ERR101/006/ERR1018306/ERR1018306_1.fastq.gz;ftp.sra.ebi.ac.uk/vol1/fastq/ERR101/006/ERR1018306/ERR1018306_2.fastq.gz
ERR1018307	Cohort 4	CRC	Metagenomics	ftp.sra.ebi.ac.uk/vol1/fastq/ERR101/007/ERR1018307/ERR1018307_1.fastq.gz;ftp.sra.ebi.ac.uk/vol1/fastq/ERR101/007/ERR1018307/ERR1018307_2.fastq.gz
ERR1018308	Cohort 4	CTR	Metagenomics	ftp.sra.ebi.ac.uk/vol1/fastq/ERR101/008/ERR1018308/ERR1018308_1.fastq.gz;ftp.sra.ebi.ac.uk/vol1/fastq/ERR101/008/ERR1018308/ERR1018308_2.fastq.gz
ERR1018309	Cohort 4	CTR	Metagenomics	ftp.sra.ebi.ac.uk/vol1/fastq/ERR101/009/ERR1018309/ERR1018309_1.fastq.gz;ftp.sra.ebi.ac.uk/vol1/fastq/ERR101/009/ERR1018309/ERR1018309_2.fastq.gz
ERR1018310	Cohort 4	CRC	Metagenomics	ftp.sra.ebi.ac.uk/vol1/fastq/ERR101/000/ERR1018310/ERR1018310_1.fastq.gz;ftp.sra.ebi.ac.uk/vol1/fastq/ERR101/000/ERR1018310/ERR1018310_2.fastq.gz
ERR1018311	Cohort 4	CRC	Metagenomics	ftp.sra.ebi.ac.uk/vol1/fastq/ERR101/001/ERR1018311/ERR1018311_1.fastq.gz;ftp.sra.ebi.ac.uk/vol1/fastq/ERR101/001/ERR1018311/ERR1018311_2.fastq.gz
ERR1018312	Cohort 4	CRC	Metagenomics	ftp.sra.ebi.ac.uk/vol1/fastq/ERR101/002/ERR1018312/ERR1018312_1.fastq.gz;ftp.sra.ebi.ac.uk/vol1/fastq/ERR101/002/ERR1018312/ERR1018312_2.fastq.gz
ERR688505	Cohort5	CRC	Metagenomics	ftp.sra.ebi.ac.uk/vol1/fastq/ERR688/ERR688505/ERR688505_1.fastq.gz;ftp.sra.ebi.ac.uk/vol1/fastq/ERR688/ERR688505/ERR688505_2.fastq.gz
ERR688506	Cohort5	CTR	Metagenomics	ftp.sra.ebi.ac.uk/vol1/fastq/ERR688/ERR688506/ERR688506_1.fastq.gz;ftp.sra.ebi.ac.uk/vol1/fastq/ERR688/ERR688506/ERR688506_2.fastq.gz
ERR688507	Cohort5	CTR	Metagenomics	ftp.sra.ebi.ac.uk/vol1/fastq/ERR688/ERR688507/ERR688507_1.fastq.gz;ftp.sra.ebi.ac.uk/vol1/fastq/ERR688/ERR688507/ERR688507_2.fastq.gz
ERR688509	Cohort5	CTR	Metagenomics	ftp.sra.ebi.ac.uk/vol1/fastq/ERR688/ERR688509/ERR688509_1.fastq.gz;ftp.sra.ebi.ac.uk/vol1/fastq/ERR688/ERR688509/ERR688509_2.fastq.gz
ERR688510	Cohort5	CTR	Metagenomics	ftp.sra.ebi.ac.uk/vol1/fastq/ERR688/ERR688510/ERR688510_1.fastq.gz;ftp.sra.ebi.ac.uk/vol1/fastq/ERR688/ERR688510/ERR688510_2.fastq.gz
ERR688511	Cohort5	CTR	Metagenomics	ftp.sra.ebi.ac.uk/vol1/fastq/ERR688/ERR688511/ERR688511_1.fastq.gz;ftp.sra.ebi.ac.uk/vol1/fastq/ERR688/ERR688511/ERR688511_2.fastq.gz
ERR688513	Cohort5	CRC	Metagenomics	ftp.sra.ebi.ac.uk/vol1/fastq/ERR688/ERR688513/ERR688513_1.fastq.gz;ftp.sra.ebi.ac.uk/vol1/fastq/ERR688/ERR688513/ERR688513_2.fastq.gz
ERR688514	Cohort5	CTR	Metagenomics	ftp.sra.ebi.ac.uk/vol1/fastq/ERR688/ERR688514/ERR688514_1.fastq.gz;ftp.sra.ebi.ac.uk/vol1/fastq/ERR688/ERR688514/ERR688514_2.fastq.gz
ERR688515	Cohort5	CRC	Metagenomics	ftp.sra.ebi.ac.uk/vol1/fastq/ERR688/ERR688515/ERR688515_1.fastq.gz;ftp.sra.ebi.ac.uk/vol1/fastq/ERR688/ERR688515/ERR688515_2.fastq.gz
ERR688516	Cohort5	CTR	Metagenomics	ftp.sra.ebi.ac.uk/vol1/fastq/ERR688/ERR688516/ERR688516_1.fastq.gz;ftp.sra.ebi.ac.uk/vol1/fastq/ERR688/ERR688516/ERR688516_2.fastq.gz
ERR688517	Cohort5	CRC	Metagenomics	ftp.sra.ebi.ac.uk/vol1/fastq/ERR688/ERR688517/ERR688517_1.fastq.gz;ftp.sra.ebi.ac.uk/vol1/fastq/ERR688/ERR688517/ERR688517_2.fastq.gz
ERR688518	Cohort5	CTR	Metagenomics	ftp.sra.ebi.ac.uk/vol1/fastq/ERR688/ERR688518/ERR688518_1.fastq.gz;ftp.sra.ebi.ac.uk/vol1/fastq/ERR688/ERR688518/ERR688518_2.fastq.gz
ERR688520	Cohort5	CTR	Metagenomics	ftp.sra.ebi.ac.uk/vol1/fastq/ERR688/ERR688520/ERR688520_1.fastq.gz;ftp.sra.ebi.ac.uk/vol1/fastq/ERR688/ERR688520/ERR688520_2.fastq.gz
ERR688521	Cohort5	CRC	Metagenomics	ftp.sra.ebi.ac.uk/vol1/fastq/ERR688/ERR688521/ERR688521_1.fastq.gz;ftp.sra.ebi.ac.uk/vol1/fastq/ERR688/ERR688521/ERR688521_2.fastq.gz
ERR688523	Cohort5	CTR	Metagenomics	ftp.sra.ebi.ac.uk/vol1/fastq/ERR688/ERR688523/ERR688523_1.fastq.gz;ftp.sra.ebi.ac.uk/vol1/fastq/ERR688/ERR688523/ERR688523_2.fastq.gz
ERR688525	Cohort5	CRC	Metagenomics	ftp.sra.ebi.ac.uk/vol1/fastq/ERR688/ERR688525/ERR688525_1.fastq.gz;ftp.sra.ebi.ac.uk/vol1/fastq/ERR688/ERR688525/ERR688525_2.fastq.gz
ERR688527	Cohort5	CRC	Metagenomics	ftp.sra.ebi.ac.uk/vol1/fastq/ERR688/ERR688527/ERR688527_1.fastq.gz;ftp.sra.ebi.ac.uk/vol1/fastq/ERR688/ERR688527/ERR688527_2.fastq.gz
ERR688528	Cohort5	CTR	Metagenomics	ftp.sra.ebi.ac.uk/vol1/fastq/ERR688/ERR688528/ERR688528_1.fastq.gz;ftp.sra.ebi.ac.uk/vol1/fastq/ERR688/ERR688528/ERR688528_2.fastq.gz
ERR688529	Cohort5	CTR	Metagenomics	ftp.sra.ebi.ac.uk/vol1/fastq/ERR688/ERR688529/ERR688529_1.fastq.gz;ftp.sra.ebi.ac.uk/vol1/fastq/ERR688/ERR688529/ERR688529_2.fastq.gz
ERR688530	Cohort5	CTR	Metagenomics	ftp.sra.ebi.ac.uk/vol1/fastq/ERR688/ERR688530/ERR688530_1.fastq.gz;ftp.sra.ebi.ac.uk/vol1/fastq/ERR688/ERR688530/ERR688530_2.fastq.gz
ERR688532	Cohort5	CTR	Metagenomics	ftp.sra.ebi.ac.uk/vol1/fastq/ERR688/ERR688532/ERR688532_1.fastq.gz;ftp.sra.ebi.ac.uk/vol1/fastq/ERR688/ERR688532/ERR688532_2.fastq.gz
ERR688533	Cohort5	CTR	Metagenomics	ftp.sra.ebi.ac.uk/vol1/fastq/ERR688/ERR688533/ERR688533_1.fastq.gz;ftp.sra.ebi.ac.uk/vol1/fastq/ERR688/ERR688533/ERR688533_2.fastq.gz
ERR688534	Cohort5	CRC	Metagenomics	ftp.sra.ebi.ac.uk/vol1/fastq/ERR688/ERR688534/ERR688534_1.fastq.gz;ftp.sra.ebi.ac.uk/vol1/fastq/ERR688/ERR688534/ERR688534_2.fastq.gz
ERR688535	Cohort5	CTR	Metagenomics	ftp.sra.ebi.ac.uk/vol1/fastq/ERR688/ERR688535/ERR688535_1.fastq.gz;ftp.sra.ebi.ac.uk/vol1/fastq/ERR688/ERR688535/ERR688535_2.fastq.gz
ERR688537	Cohort5	CTR	Metagenomics	ftp.sra.ebi.ac.uk/vol1/fastq/ERR688/ERR688537/ERR688537_1.fastq.gz;ftp.sra.ebi.ac.uk/vol1/fastq/ERR688/ERR688537/ERR688537_2.fastq.gz
ERR688539	Cohort5	CTR	Metagenomics	ftp.sra.ebi.ac.uk/vol1/fastq/ERR688/ERR688539/ERR688539_1.fastq.gz;ftp.sra.ebi.ac.uk/vol1/fastq/ERR688/ERR688539/ERR688539_2.fastq.gz
ERR688541	Cohort5	CRC	Metagenomics	ftp.sra.ebi.ac.uk/vol1/fastq/ERR688/ERR688541/ERR688541_1.fastq.gz;ftp.sra.ebi.ac.uk/vol1/fastq/ERR688/ERR688541/ERR688541_2.fastq.gz
ERR688543	Cohort5	CTR	Metagenomics	ftp.sra.ebi.ac.uk/vol1/fastq/ERR688/ERR688543/ERR688543_1.fastq.gz;ftp.sra.ebi.ac.uk/vol1/fastq/ERR688/ERR688543/ERR688543_2.fastq.gz
ERR688544	Cohort5	CTR	Metagenomics	ftp.sra.ebi.ac.uk/vol1/fastq/ERR688/ERR688544/ERR688544_1.fastq.gz;ftp.sra.ebi.ac.uk/vol1/fastq/ERR688/ERR688544/ERR688544_2.fastq.gz
ERR688547	Cohort5	CRC	Metagenomics	ftp.sra.ebi.ac.uk/vol1/fastq/ERR688/ERR688547/ERR688547_1.fastq.gz;ftp.sra.ebi.ac.uk/vol1/fastq/ERR688/ERR688547/ERR688547_2.fastq.gz
ERR688548	Cohort5	CRC	Metagenomics	ftp.sra.ebi.ac.uk/vol1/fastq/ERR688/ERR688548/ERR688548_1.fastq.gz;ftp.sra.ebi.ac.uk/vol1/fastq/ERR688/ERR688548/ERR688548_2.fastq.gz
ERR688550	Cohort5	CTR	Metagenomics	ftp.sra.ebi.ac.uk/vol1/fastq/ERR688/ERR688550/ERR688550_1.fastq.gz;ftp.sra.ebi.ac.uk/vol1/fastq/ERR688/ERR688550/ERR688550_2.fastq.gz
ERR688551	Cohort5	CTR	Metagenomics	ftp.sra.ebi.ac.uk/vol1/fastq/ERR688/ERR688551/ERR688551_1.fastq.gz;ftp.sra.ebi.ac.uk/vol1/fastq/ERR688/ERR688551/ERR688551_2.fastq.gz
ERR688552	Cohort5	CTR	Metagenomics	ftp.sra.ebi.ac.uk/vol1/fastq/ERR688/ERR688552/ERR688552_1.fastq.gz;ftp.sra.ebi.ac.uk/vol1/fastq/ERR688/ERR688552/ERR688552_2.fastq.gz
ERR688553	Cohort5	CRC	Metagenomics	ftp.sra.ebi.ac.uk/vol1/fastq/ERR688/ERR688553/ERR688553_1.fastq.gz;ftp.sra.ebi.ac.uk/vol1/fastq/ERR688/ERR688553/ERR688553_2.fastq.gz
ERR688554	Cohort5	CTR	Metagenomics	ftp.sra.ebi.ac.uk/vol1/fastq/ERR688/ERR688554/ERR688554_1.fastq.gz;ftp.sra.ebi.ac.uk/vol1/fastq/ERR688/ERR688554/ERR688554_2.fastq.gz
ERR688556	Cohort5	CTR	Metagenomics	ftp.sra.ebi.ac.uk/vol1/fastq/ERR688/ERR688556/ERR688556_1.fastq.gz;ftp.sra.ebi.ac.uk/vol1/fastq/ERR688/ERR688556/ERR688556_2.fastq.gz
ERR688557	Cohort5	CTR	Metagenomics	ftp.sra.ebi.ac.uk/vol1/fastq/ERR688/ERR688557/ERR688557_1.fastq.gz;ftp.sra.ebi.ac.uk/vol1/fastq/ERR688/ERR688557/ERR688557_2.fastq.gz
ERR688558	Cohort5	CRC	Metagenomics	ftp.sra.ebi.ac.uk/vol1/fastq/ERR688/ERR688558/ERR688558_1.fastq.gz;ftp.sra.ebi.ac.uk/vol1/fastq/ERR688/ERR688558/ERR688558_2.fastq.gz
ERR688559	Cohort5	CTR	Metagenomics	ftp.sra.ebi.ac.uk/vol1/fastq/ERR688/ERR688559/ERR688559_1.fastq.gz;ftp.sra.ebi.ac.uk/vol1/fastq/ERR688/ERR688559/ERR688559_2.fastq.gz
ERR688561	Cohort5	CTR	Metagenomics	ftp.sra.ebi.ac.uk/vol1/fastq/ERR688/ERR688561/ERR688561_1.fastq.gz;ftp.sra.ebi.ac.uk/vol1/fastq/ERR688/ERR688561/ERR688561_2.fastq.gz
ERR688562	Cohort5	CTR	Metagenomics	ftp.sra.ebi.ac.uk/vol1/fastq/ERR688/ERR688562/ERR688562_1.fastq.gz;ftp.sra.ebi.ac.uk/vol1/fastq/ERR688/ERR688562/ERR688562_2.fastq.gz
ERR688563	Cohort5	CTR	Metagenomics	ftp.sra.ebi.ac.uk/vol1/fastq/ERR688/ERR688563/ERR688563_1.fastq.gz;ftp.sra.ebi.ac.uk/vol1/fastq/ERR688/ERR688563/ERR688563_2.fastq.gz
ERR688564	Cohort5	CTR	Metagenomics	ftp.sra.ebi.ac.uk/vol1/fastq/ERR688/ERR688564/ERR688564_1.fastq.gz;ftp.sra.ebi.ac.uk/vol1/fastq/ERR688/ERR688564/ERR688564_2.fastq.gz
ERR688565	Cohort5	CTR	Metagenomics	ftp.sra.ebi.ac.uk/vol1/fastq/ERR688/ERR688565/ERR688565_1.fastq.gz;ftp.sra.ebi.ac.uk/vol1/fastq/ERR688/ERR688565/ERR688565_2.fastq.gz
ERR688566	Cohort5	CTR	Metagenomics	ftp.sra.ebi.ac.uk/vol1/fastq/ERR688/ERR688566/ERR688566_1.fastq.gz;ftp.sra.ebi.ac.uk/vol1/fastq/ERR688/ERR688566/ERR688566_2.fastq.gz
ERR688567	Cohort5	CRC	Metagenomics	ftp.sra.ebi.ac.uk/vol1/fastq/ERR688/ERR688567/ERR688567_1.fastq.gz;ftp.sra.ebi.ac.uk/vol1/fastq/ERR688/ERR688567/ERR688567_2.fastq.gz
ERR688568	Cohort5	CRC	Metagenomics	ftp.sra.ebi.ac.uk/vol1/fastq/ERR688/ERR688568/ERR688568_1.fastq.gz;ftp.sra.ebi.ac.uk/vol1/fastq/ERR688/ERR688568/ERR688568_2.fastq.gz
ERR688569	Cohort5	CRC	Metagenomics	ftp.sra.ebi.ac.uk/vol1/fastq/ERR688/ERR688569/ERR688569_1.fastq.gz;ftp.sra.ebi.ac.uk/vol1/fastq/ERR688/ERR688569/ERR688569_2.fastq.gz
ERR688570	Cohort5	CRC	Metagenomics	ftp.sra.ebi.ac.uk/vol1/fastq/ERR688/ERR688570/ERR688570_1.fastq.gz;ftp.sra.ebi.ac.uk/vol1/fastq/ERR688/ERR688570/ERR688570_2.fastq.gz
ERR688571	Cohort5	CRC	Metagenomics	ftp.sra.ebi.ac.uk/vol1/fastq/ERR688/ERR688571/ERR688571_1.fastq.gz;ftp.sra.ebi.ac.uk/vol1/fastq/ERR688/ERR688571/ERR688571_2.fastq.gz
ERR688572	Cohort5	CRC	Metagenomics	ftp.sra.ebi.ac.uk/vol1/fastq/ERR688/ERR688572/ERR688572_1.fastq.gz;ftp.sra.ebi.ac.uk/vol1/fastq/ERR688/ERR688572/ERR688572_2.fastq.gz
ERR688573	Cohort5	CRC	Metagenomics	ftp.sra.ebi.ac.uk/vol1/fastq/ERR688/ERR688573/ERR688573_1.fastq.gz;ftp.sra.ebi.ac.uk/vol1/fastq/ERR688/ERR688573/ERR688573_2.fastq.gz
ERR688574	Cohort5	CRC	Metagenomics	ftp.sra.ebi.ac.uk/vol1/fastq/ERR688/ERR688574/ERR688574_1.fastq.gz;ftp.sra.ebi.ac.uk/vol1/fastq/ERR688/ERR688574/ERR688574_2.fastq.gz
ERR688575	Cohort5	CRC	Metagenomics	ftp.sra.ebi.ac.uk/vol1/fastq/ERR688/ERR688575/ERR688575_1.fastq.gz;ftp.sra.ebi.ac.uk/vol1/fastq/ERR688/ERR688575/ERR688575_2.fastq.gz
ERR688576	Cohort5	CRC	Metagenomics	ftp.sra.ebi.ac.uk/vol1/fastq/ERR688/ERR688576/ERR688576_1.fastq.gz;ftp.sra.ebi.ac.uk/vol1/fastq/ERR688/ERR688576/ERR688576_2.fastq.gz
ERR688577	Cohort5	CRC	Metagenomics	ftp.sra.ebi.ac.uk/vol1/fastq/ERR688/ERR688577/ERR688577_1.fastq.gz;ftp.sra.ebi.ac.uk/vol1/fastq/ERR688/ERR688577/ERR688577_2.fastq.gz
ERR688578	Cohort5	CRC	Metagenomics	ftp.sra.ebi.ac.uk/vol1/fastq/ERR688/ERR688578/ERR688578_1.fastq.gz;ftp.sra.ebi.ac.uk/vol1/fastq/ERR688/ERR688578/ERR688578_2.fastq.gz
ERR688579	Cohort5	CRC	Metagenomics	ftp.sra.ebi.ac.uk/vol1/fastq/ERR688/ERR688579/ERR688579_1.fastq.gz;ftp.sra.ebi.ac.uk/vol1/fastq/ERR688/ERR688579/ERR688579_2.fastq.gz
ERR688580	Cohort5	CRC	Metagenomics	ftp.sra.ebi.ac.uk/vol1/fastq/ERR688/ERR688580/ERR688580_1.fastq.gz;ftp.sra.ebi.ac.uk/vol1/fastq/ERR688/ERR688580/ERR688580_2.fastq.gz
ERR688581	Cohort5	CRC	Metagenomics	ftp.sra.ebi.ac.uk/vol1/fastq/ERR688/ERR688581/ERR688581_1.fastq.gz;ftp.sra.ebi.ac.uk/vol1/fastq/ERR688/ERR688581/ERR688581_2.fastq.gz
ERR688582	Cohort5	CRC	Metagenomics	ftp.sra.ebi.ac.uk/vol1/fastq/ERR688/ERR688582/ERR688582_1.fastq.gz;ftp.sra.ebi.ac.uk/vol1/fastq/ERR688/ERR688582/ERR688582_2.fastq.gz
ERR688583	Cohort5	CRC	Metagenomics	ftp.sra.ebi.ac.uk/vol1/fastq/ERR688/ERR688583/ERR688583_1.fastq.gz;ftp.sra.ebi.ac.uk/vol1/fastq/ERR688/ERR688583/ERR688583_2.fastq.gz
ERR688590	Cohort5	CTR	Metagenomics	ftp.sra.ebi.ac.uk/vol1/fastq/ERR688/ERR688590/ERR688590_1.fastq.gz;ftp.sra.ebi.ac.uk/vol1/fastq/ERR688/ERR688590/ERR688590_2.fastq.gz
ERR688591	Cohort5	CTR	Metagenomics	ftp.sra.ebi.ac.uk/vol1/fastq/ERR688/ERR688591/ERR688591_1.fastq.gz;ftp.sra.ebi.ac.uk/vol1/fastq/ERR688/ERR688591/ERR688591_2.fastq.gz
ERR688593	Cohort5	CTR	Metagenomics	ftp.sra.ebi.ac.uk/vol1/fastq/ERR688/ERR688593/ERR688593_1.fastq.gz;ftp.sra.ebi.ac.uk/vol1/fastq/ERR688/ERR688593/ERR688593_2.fastq.gz
ERR688594	Cohort5	CTR	Metagenomics	ftp.sra.ebi.ac.uk/vol1/fastq/ERR688/ERR688594/ERR688594_1.fastq.gz;ftp.sra.ebi.ac.uk/vol1/fastq/ERR688/ERR688594/ERR688594_2.fastq.gz
ERR688595	Cohort5	CTR	Metagenomics	ftp.sra.ebi.ac.uk/vol1/fastq/ERR688/ERR688595/ERR688595_1.fastq.gz;ftp.sra.ebi.ac.uk/vol1/fastq/ERR688/ERR688595/ERR688595_2.fastq.gz
ERR688596	Cohort5	CTR	Metagenomics	ftp.sra.ebi.ac.uk/vol1/fastq/ERR688/ERR688596/ERR688596_1.fastq.gz;ftp.sra.ebi.ac.uk/vol1/fastq/ERR688/ERR688596/ERR688596_2.fastq.gz
ERR688598	Cohort5	CTR	Metagenomics	ftp.sra.ebi.ac.uk/vol1/fastq/ERR688/ERR688598/ERR688598_1.fastq.gz;ftp.sra.ebi.ac.uk/vol1/fastq/ERR688/ERR688598/ERR688598_2.fastq.gz
ERR688599	Cohort5	CTR	Metagenomics	ftp.sra.ebi.ac.uk/vol1/fastq/ERR688/ERR688599/ERR688599_1.fastq.gz;ftp.sra.ebi.ac.uk/vol1/fastq/ERR688/ERR688599/ERR688599_2.fastq.gz
ERR688600	Cohort5	CTR	Metagenomics	ftp.sra.ebi.ac.uk/vol1/fastq/ERR688/ERR688600/ERR688600_1.fastq.gz;ftp.sra.ebi.ac.uk/vol1/fastq/ERR688/ERR688600/ERR688600_2.fastq.gz
ERR688603	Cohort5	CTR	Metagenomics	ftp.sra.ebi.ac.uk/vol1/fastq/ERR688/ERR688603/ERR688603_1.fastq.gz;ftp.sra.ebi.ac.uk/vol1/fastq/ERR688/ERR688603/ERR688603_2.fastq.gz
ERR688605	Cohort5	CTR	Metagenomics	ftp.sra.ebi.ac.uk/vol1/fastq/ERR688/ERR688605/ERR688605_1.fastq.gz;ftp.sra.ebi.ac.uk/vol1/fastq/ERR688/ERR688605/ERR688605_2.fastq.gz
ERR688606	Cohort5	CTR	Metagenomics	ftp.sra.ebi.ac.uk/vol1/fastq/ERR688/ERR688606/ERR688606_1.fastq.gz;ftp.sra.ebi.ac.uk/vol1/fastq/ERR688/ERR688606/ERR688606_2.fastq.gz
ERR688607	Cohort5	CTR	Metagenomics	ftp.sra.ebi.ac.uk/vol1/fastq/ERR688/ERR688607/ERR688607_1.fastq.gz;ftp.sra.ebi.ac.uk/vol1/fastq/ERR688/ERR688607/ERR688607_2.fastq.gz
ERR688608	Cohort5	CTR	Metagenomics	ftp.sra.ebi.ac.uk/vol1/fastq/ERR688/ERR688608/ERR688608_1.fastq.gz;ftp.sra.ebi.ac.uk/vol1/fastq/ERR688/ERR688608/ERR688608_2.fastq.gz
ERR688610	Cohort5	CTR	Metagenomics	ftp.sra.ebi.ac.uk/vol1/fastq/ERR688/ERR688610/ERR688610_1.fastq.gz;ftp.sra.ebi.ac.uk/vol1/fastq/ERR688/ERR688610/ERR688610_2.fastq.gz
ERR688612	Cohort5	CTR	Metagenomics	ftp.sra.ebi.ac.uk/vol1/fastq/ERR688/ERR688612/ERR688612_1.fastq.gz;ftp.sra.ebi.ac.uk/vol1/fastq/ERR688/ERR688612/ERR688612_2.fastq.gz
ERR688614	Cohort5	CTR	Metagenomics	ftp.sra.ebi.ac.uk/vol1/fastq/ERR688/ERR688614/ERR688614_1.fastq.gz;ftp.sra.ebi.ac.uk/vol1/fastq/ERR688/ERR688614/ERR688614_2.fastq.gz
ERR688616	Cohort5	CTR	Metagenomics	ftp.sra.ebi.ac.uk/vol1/fastq/ERR688/ERR688616/ERR688616_1.fastq.gz;ftp.sra.ebi.ac.uk/vol1/fastq/ERR688/ERR688616/ERR688616_2.fastq.gz
ERR688617	Cohort5	CTR	Metagenomics	ftp.sra.ebi.ac.uk/vol1/fastq/ERR688/ERR688617/ERR688617_1.fastq.gz;ftp.sra.ebi.ac.uk/vol1/fastq/ERR688/ERR688617/ERR688617_2.fastq.gz
ERR688618	Cohort5	CRC	Metagenomics	ftp.sra.ebi.ac.uk/vol1/fastq/ERR688/ERR688618/ERR688618_1.fastq.gz;ftp.sra.ebi.ac.uk/vol1/fastq/ERR688/ERR688618/ERR688618_2.fastq.gz
ERR688619	Cohort5	CTR	Metagenomics	ftp.sra.ebi.ac.uk/vol1/fastq/ERR688/ERR688619/ERR688619_1.fastq.gz;ftp.sra.ebi.ac.uk/vol1/fastq/ERR688/ERR688619/ERR688619_2.fastq.gz
ERR688622	Cohort5	CTR	Metagenomics	ftp.sra.ebi.ac.uk/vol1/fastq/ERR688/ERR688622/ERR688622_1.fastq.gz;ftp.sra.ebi.ac.uk/vol1/fastq/ERR688/ERR688622/ERR688622_2.fastq.gz
ERR688624	Cohort5	CTR	Metagenomics	ftp.sra.ebi.ac.uk/vol1/fastq/ERR688/ERR688624/ERR688624_1.fastq.gz;ftp.sra.ebi.ac.uk/vol1/fastq/ERR688/ERR688624/ERR688624_2.fastq.gz
ERR688634	Cohort5	CRC	Metagenomics	ftp.sra.ebi.ac.uk/vol1/fastq/ERR688/ERR688634/ERR688634_1.fastq.gz;ftp.sra.ebi.ac.uk/vol1/fastq/ERR688/ERR688634/ERR688634_2.fastq.gz
ERR688635	Cohort5	CRC	Metagenomics	ftp.sra.ebi.ac.uk/vol1/fastq/ERR688/ERR688635/ERR688635_1.fastq.gz;ftp.sra.ebi.ac.uk/vol1/fastq/ERR688/ERR688635/ERR688635_2.fastq.gz
ERR688636	Cohort5	CRC	Metagenomics	ftp.sra.ebi.ac.uk/vol1/fastq/ERR688/ERR688636/ERR688636_1.fastq.gz;ftp.sra.ebi.ac.uk/vol1/fastq/ERR688/ERR688636/ERR688636_2.fastq.gz
ERR688637	Cohort5	CRC	Metagenomics	ftp.sra.ebi.ac.uk/vol1/fastq/ERR688/ERR688637/ERR688637_1.fastq.gz;ftp.sra.ebi.ac.uk/vol1/fastq/ERR688/ERR688637/ERR688637_2.fastq.gz
ERR688638	Cohort5	CRC	Metagenomics	ftp.sra.ebi.ac.uk/vol1/fastq/ERR688/ERR688638/ERR688638_1.fastq.gz;ftp.sra.ebi.ac.uk/vol1/fastq/ERR688/ERR688638/ERR688638_2.fastq.gz
ERR688639	Cohort5	CRC	Metagenomics	ftp.sra.ebi.ac.uk/vol1/fastq/ERR688/ERR688639/ERR688639_1.fastq.gz;ftp.sra.ebi.ac.uk/vol1/fastq/ERR688/ERR688639/ERR688639_2.fastq.gz
ERR688640	Cohort5	CRC	Metagenomics	ftp.sra.ebi.ac.uk/vol1/fastq/ERR688/ERR688640/ERR688640_1.fastq.gz;ftp.sra.ebi.ac.uk/vol1/fastq/ERR688/ERR688640/ERR688640_2.fastq.gz
ERR688641	Cohort5	CRC	Metagenomics	ftp.sra.ebi.ac.uk/vol1/fastq/ERR688/ERR688641/ERR688641_1.fastq.gz;ftp.sra.ebi.ac.uk/vol1/fastq/ERR688/ERR688641/ERR688641_2.fastq.gz
ERR688642	Cohort5	CRC	Metagenomics	ftp.sra.ebi.ac.uk/vol1/fastq/ERR688/ERR688642/ERR688642_1.fastq.gz;ftp.sra.ebi.ac.uk/vol1/fastq/ERR688/ERR688642/ERR688642_2.fastq.gz
ERR688643	Cohort5	CRC	Metagenomics	ftp.sra.ebi.ac.uk/vol1/fastq/ERR688/ERR688643/ERR688643_1.fastq.gz;ftp.sra.ebi.ac.uk/vol1/fastq/ERR688/ERR688643/ERR688643_2.fastq.gz
ERR688644	Cohort5	CRC	Metagenomics	ftp.sra.ebi.ac.uk/vol1/fastq/ERR688/ERR688644/ERR688644_1.fastq.gz;ftp.sra.ebi.ac.uk/vol1/fastq/ERR688/ERR688644/ERR688644_2.fastq.gz
ERR688646	Cohort5	CTR	Metagenomics	ftp.sra.ebi.ac.uk/vol1/fastq/ERR688/ERR688646/ERR688646_1.fastq.gz;ftp.sra.ebi.ac.uk/vol1/fastq/ERR688/ERR688646/ERR688646_2.fastq.gz
ERR688647	Cohort5	CRC	Metagenomics	ftp.sra.ebi.ac.uk/vol1/fastq/ERR688/ERR688647/ERR688647_1.fastq.gz;ftp.sra.ebi.ac.uk/vol1/fastq/ERR688/ERR688647/ERR688647_2.fastq.gz
ERR688648	Cohort5	CTR	Metagenomics	ftp.sra.ebi.ac.uk/vol1/fastq/ERR688/ERR688648/ERR688648_1.fastq.gz;ftp.sra.ebi.ac.uk/vol1/fastq/ERR688/ERR688648/ERR688648_2.fastq.gz
ERR688649	Cohort5	CRC	Metagenomics	ftp.sra.ebi.ac.uk/vol1/fastq/ERR688/ERR688649/ERR688649_1.fastq.gz;ftp.sra.ebi.ac.uk/vol1/fastq/ERR688/ERR688649/ERR688649_2.fastq.gz
ERR688650	Cohort5	CRC	Metagenomics	ftp.sra.ebi.ac.uk/vol1/fastq/ERR688/ERR688650/ERR688650_1.fastq.gz;ftp.sra.ebi.ac.uk/vol1/fastq/ERR688/ERR688650/ERR688650_2.fastq.gz
ERR688651	Cohort5	CRC	Metagenomics	ftp.sra.ebi.ac.uk/vol1/fastq/ERR688/ERR688651/ERR688651_1.fastq.gz;ftp.sra.ebi.ac.uk/vol1/fastq/ERR688/ERR688651/ERR688651_2.fastq.gz
ERR710426	Cohort5	CTR	Metagenomics	ftp.sra.ebi.ac.uk/vol1/fastq/ERR710/ERR710426/ERR710426_1.fastq.gz;ftp.sra.ebi.ac.uk/vol1/fastq/ERR710/ERR710426/ERR710426_2.fastq.gz
ERR710427	Cohort5	CTR	Metagenomics	ftp.sra.ebi.ac.uk/vol1/fastq/ERR710/ERR710427/ERR710427_1.fastq.gz;ftp.sra.ebi.ac.uk/vol1/fastq/ERR710/ERR710427/ERR710427_2.fastq.gz
ERR710428	Cohort5	CTR	Metagenomics	ftp.sra.ebi.ac.uk/vol1/fastq/ERR710/ERR710428/ERR710428_1.fastq.gz;ftp.sra.ebi.ac.uk/vol1/fastq/ERR710/ERR710428/ERR710428_2.fastq.gz
ERR710429	Cohort5	CTR	Metagenomics	ftp.sra.ebi.ac.uk/vol1/fastq/ERR710/ERR710429/ERR710429_1.fastq.gz;ftp.sra.ebi.ac.uk/vol1/fastq/ERR710/ERR710429/ERR710429_2.fastq.gz
ERR710430	Cohort5	CTR	Metagenomics	ftp.sra.ebi.ac.uk/vol1/fastq/ERR710/ERR710430/ERR710430_1.fastq.gz;ftp.sra.ebi.ac.uk/vol1/fastq/ERR710/ERR710430/ERR710430_2.fastq.gz
ERR710432	Cohort5	CTR	Metagenomics	ftp.sra.ebi.ac.uk/vol1/fastq/ERR710/ERR710432/ERR710432_1.fastq.gz;ftp.sra.ebi.ac.uk/vol1/fastq/ERR710/ERR710432/ERR710432_2.fastq.gz
